# Supplementary material for: Significant expansion of the REST/NRSF cistrome in human versus mouse embryonic stem cells: potential implications for neural development
Source: Nucleic Acids Res. 2015 May 18;43(12):5730–43. doi: 10.1093/nar/gkv514 (PMC4499139; doi:10.1093/nar/gkv514)
Supplement: SUPPLEMENTARY DATA [file supp_gkv514_nar-00580-h-2015-File009.xlsx]

## Sheet: Table S1
Species	Cell Type	Experiment	Factor	Data GEO/EBI/PMID Number	Number of Reads	Input GEO/EBI/PMID Number	Input Number of Reads	Website (if not GEO)
human	ESC	ChIP-seq	REST	GSM803365	35995664	GSM803364	39769679	N/A
mouse	ESC	ChIP-seq	REST	GSM671093+GSM671094+GSM671095+GSM656525+GSM687285	68075460	GSM1082343+GSM594599+GSM671103	86870268	N/A
mouse	ESC	ChIP-seq	CoREST	GSM845235	9679107	GSM1082343+594599	56565446	N/A
human	ESC	ChIP-seq	CTCF	GSM803419	93320720	GSM803364	39769679	N/A
mouse	ESC	ChIP-seq	CTCF	GSM918748	15415230	GSM918754	71607197	N/A
human	ESC	ChIP-seq	EZH2	GSM1003524	51895491	GSM733770	14578201	N/A
mouse	ESC	ChIP-seq	EZH2	GSM1014542	1493070	GSM918754	71607197	N/A
human	ESC	ChIP-seq	H2AZ	GSM1003579	77150529	GSM733770	14578201	N/A
mouse	ESC	ChIP-seq	H2AZ	GSM881348	15527115	GSM881345	3942667	N/A
human	ESC	ChIP-seq	H3K27ac	GSM733718	31348875	GSM733770	14578201	N/A
mouse	ESC	ChIP-seq	H3K27ac	GSM1000099	17230048	GSM918754	71607197	N/A
human	ESC	ChIP-seq	H3K27me3	GSM733748	17714775	GSM733770	14578201	N/A
mouse	ESC	ChIP-seq	H3K27me3	GSM1000089	68640257	GSM918754	71607197	N/A
human	ESC	ChIP-seq	H3K36me3	GSM733725	25850057	GSM733770	14578201	N/A
mouse	ESC	ChIP-seq	H3K36me3	GSM1000109	67579325	GSM918754	71607197	N/A
human	ESC	ChIP-seq	H3K4me1	GSM733782	26685389	GSM733770	14578201	N/A
mouse	ESC	ChIP-seq	H3K4me1	GSM881352	20961070	GSM881345	3942667	N/A
human	ESC	ChIP-seq	H3K4me2	GSM733670	28471782	GSM733770	14578201	N/A
mouse	ESC	ChIP-seq	H3K4me2	GSM881353	16265092	GSM881345	3942667	N/A
human	ESC	ChIP-seq	H3K4me3	GSM733657	18551452	GSM733770	14578201	N/A
mouse	ESC	ChIP-seq	H3K4me3	GSM769008	28841144	GSM769010	24790433	N/A
human	ESC	ChIP-seq	H3K9ac	GSM733773	29170167	GSM733770	14578201	N/A
mouse	ESC	ChIP-seq	H3K9ac	GSM1000127	51830569	GSM918754	71607197	N/A
human	ESC	ChIP-seq	H3K9me3	GSM1003585	48021273	GSM733770	14578201	N/A
mouse	ESC	ChIP-seq	H3K9me3	GSM1000147	55781589	GSM918754	71607197	N/A
mouse	ESC	ChIP-seq	HDAC1	GSM687277/8	46236850	GSM1082343+594599	56565446	N/A
human	ESC	ChIP-seq	HDAC2	GSM803345	50221014	GSM803364	39769679	N/A
mouse	ESC	ChIP-seq	HDAC2	GSM687277/8	46236850	GSM1082343+594599	56565446	N/A
human	ESC	ChIP-seq	HDAC6	GSM831030	29001454	GSM831043/4	13832012	N/A
mouse	ESC	ChIP-seq	KDM5B	GSM791782/3	7613827	GSM1014544+881345	5406468	N/A
human	ESC	ChIP-seq	KDM5B	GSM831033	34825893	GSM831043/4	13832012	N/A
mouse	ESC	ChIP-seq	KLF4	GSM288354	9506739	GSM1014544+881345	5406468	N/A
human	ESC	ChIP-seq	KLF4	GSM447584	996124	GSM935353	27680764	N/A
mouse	ESC	ChIP-seq	LSD1	GSM687281/2	29149375	GSM1082343+594599	56565446	N/A
human	ESC	ChIP-seq	MYC	GSM935509	50107870	GSM935381	41256353	N/A
mouse	ESC	ChIP-seq	MYC	GSM288356	14213572	GSM1014544+881345	5406468	N/A
human	ESC	ChIP-seq	NANOG	GSM803437	45961011	GSM803364	39769679	N/A
mouse	ESC	ChIP-seq	NANOG	GSM1082342	32981108	GSM1082343	46816764	N/A
human	ESC	ChIP-seq	P300	GSM803542	34448141	GSM803364	39769679	N/A
mouse	ESC	ChIP-seq	P300	GSM918750	23376839	GSM918754	71607197	N/A
human	ESC	ChIP-seq	Pol2	GSM803366	40811139	GSM803364	39769679	N/A
mouse	ESC	ChIP-seq	Pol2	GSM918749	13401001	GSM918754	71607197	N/A
human	ESC	ChIP-seq	Pou5f1	GSM803438	39916412	GSM803364	39769679	N/A
mouse	ESC	ChIP-seq	Pou5f1	GSM1082340	31930446	GSM1082343	46816764	N/A
human	ESC	ChIP-seq	Sin3	GSM935289	52529906	GSM935381	41256353	N/A
mouse	ESC	ChIP-seq	Sin3	GSM611196/7	38019012	GSM611198	22019556	N/A
human	ESC	ChIP-seq	Brg1	GSM602297	16401776	GSM602292	14886846	N/A
mouse	ESC	ChIP-seq	Brg1	GSM359413	14346845	GSM359414	18192549	N/A
human	ESC	ChIP-seq	Sox2	GSM456570	4781459	GSM935353	27680764	N/A
mouse	ESC	ChIP-seq	Sox2	GSM1082341	35347067	GSM1082343	46816764	N/A
human	ESC	ChIP-seq	Suz12	GSM935352	22810179	GSM935353	27680764	N/A
mouse	ESC	ChIP-seq	Suz12	GSM288360	11259085	GSM1014544+881345	5406468	N/A
human	ESC	ChIP-seq	Taf1	GSM803450	27892057	GSM803364	39769679	N/A
mouse	ESC	ChIP-seq	Taf1	GSM774942	43265756	GSM774943	38746787	N/A
human	hepatocytes	ChIP-seq	CEBPA	E-TABM-722	28552591	E-TABM-722	29752461	http://www.ebi.ac.uk/arrayexpress/files/E-TABM-722/E-TABM-722.sdrf.txt and http://www.ebi.ac.uk/arrayexpress/experiments/E-TABM-722/samples/
mouse	hepatocytes	ChIP-seq	CEBPA	E-TABM-722	30800197	E-TABM-722	9285750	http://www.ebi.ac.uk/arrayexpress/files/E-TABM-722/E-TABM-722.sdrf.txt and http://www.ebi.ac.uk/arrayexpress/experiments/E-TABM-722/samples/
human	hepatocytes	ChIP-seq	HNF4a	E-TABM-722	25527258	E-TABM-722	29752461	http://www.ebi.ac.uk/arrayexpress/files/E-TABM-722/E-TABM-722.sdrf.txt and http://www.ebi.ac.uk/arrayexpress/experiments/E-TABM-722/samples/
mouse	hepatocytes	ChIP-seq	HNF4a	E-TABM-722	25455338	E-TABM-722	9285750	http://www.ebi.ac.uk/arrayexpress/files/E-TABM-722/E-TABM-722.sdrf.txt and http://www.ebi.ac.uk/arrayexpress/experiments/E-TABM-722/samples/
human	hepatocytes	ChIP-seq	CTCF	E-MTAB-437	N/A	E-MTAB-437	N/A	http://www.ebi.ac.uk/arrayexpress/files/E-MTAB-437/E-MTAB-437.sdrf.txt and http://www.ebi.ac.uk/arrayexpress/experiments/E-MTAB-437/files/
mouse	hepatocytes	ChIP-seq	CTCF	E-MTAB-437	N/A	E-MTAB-437	N/A	http://www.ebi.ac.uk/arrayexpress/files/E-MTAB-437/E-MTAB-437.sdrf.txt and http://www.ebi.ac.uk/arrayexpress/experiments/E-MTAB-437/files/
mouse	c2c12	ChIP-seq	REST	GSM915175	10835802	GSM915171	19418766	N/A
mouse	np	ChIP-seq	REST	GSM671098-100	37885884	GSM307617+GSM1251953-4	5700760	N/A
human	ESC	Bis-seq	WT	N/A	N/A	N/A	N/A	http://neomorph.salk.edu/human_methylome/data.html
mouse	ESC	Bis-seq	WT	GSE30202	N/A	N/A	N/A	N/A
mouse	ESC	Bis-seq	RESTko	GSM1129833	N/A	N/A	N/A	N/A
human	HEK293	microarray	KD vs. WT	PMID: 20011975	N/A	PMID: 20011975	total known genes in microarray: 8568	http://www.abbs.info/fulltxt/41-12/41121008.htm
human	HEK293	microarray	KD vs. WT	PMID: 20548947	N/A	PMID: 20548947	"47633 exemplar genes representing a total of 63780 transcripts/variants"	http://scicrunch.com/nif/data/source/nif-0000-00142-1/search?q=protocol%20385k%20hg18
human	MCF10a	microarray	KD vs. WT	PMID: 20548947	N/A	PMID: 20548947	N/A	http://scicrunch.com/nif/data/source/nif-0000-00142-1/search?q=protocol%20385k%20hg19
human	T47D	microarray	KD vs. WT	PMID: 20548947	N/A	PMID: 20548947	N/A	http://scicrunch.com/nif/data/source/nif-0000-00142-1/search?q=protocol%20385k%20hg20
mouse	ESC	RNA-seq	KO vs. WT	GSE59442	N/A	GSE59442	N/A	N/A

## Sheet: Table S2 human (hg19)
chromosome (hg19)	start	end	score	non-alignable, alignable conserved or alignable non-conserved	refseq gene ID	gene name
chr1	840159	840375	38.0327	non-alignable	NR_026874	LOC100130417
chr1	847362	847578	54.6256	non-alignable	NR_026874	LOC100130417
chr1	1408328	1408544	81.2105	non-alignable	NM_031921	ATAD3B
chr1	2074094	2074310	39.696	non-alignable	NM_002744	PRKCZ
chr1	4025917	4026030	125.46	non-alignable	NR_040065	LOC728716
chr1	4047010	4047177	169.308	non-alignable	NR_040065	LOC728716
chr1	4332698	4332914	61.73	non-alignable	none	NA
chr1	4510822	4510972	147.634	non-alignable	NR_027088	LOC284661
chr1	5681089	5681306	342.106	non-alignable	none	NA
chr1	5860175	5860391	40.7349	non-alignable	none	NA
chr1	5907371	5907714	3927.85	non-alignable	NR_039838	MIR4689
chr1	11555822	11555880	96.3933	non-alignable	NM_020780	PTCHD2
chr1	11695932	11696226	3986.1	non-alignable	NM_183412	FBXO44
chr1	11958972	11959261	2517.59	non-alignable	NM_138346	KIAA2013
chr1	16308262	16308478	80.2852	non-alignable	NM_001242884	ZBTB17
chr1	17632981	17633197	36.7388	non-alignable	NM_012387	PADI4
chr1	18284167	18284383	36.6691	non-alignable	none	NA
chr1	18337517	18337776	918.373	non-alignable	none	NA
chr1	21861421	21861653	431.248	non-alignable	NM_001177520	ALPL
chr1	22696729	22696847	112.145	non-alignable	none	NA
chr1	23999623	23999913	3604.33	non-alignable	NM_000975	RPL11
chr1	24263287	24263560	1263.64	non-alignable	NR_039615	MIR378F
chr1	26057277	26057486	343.271	non-alignable	NM_020379	MAN1C1
chr1	29792349	29792603	1588.23	non-alignable	none	NA
chr1	30126367	30126620	822.585	non-alignable	none	NA
chr1	30209488	30209777	2945.49	non-alignable	none	NA
chr1	30225010	30225293	3224.47	non-alignable	none	NA
chr1	30447977	30448278	2997.41	non-alignable	none	NA
chr1	30709517	30709733	44.3074	non-alignable	none	NA
chr1	30737288	30737504	76.5823	non-alignable	none	NA
chr1	32913575	32913791	36.5945	non-alignable	NM_001145720	ZBTB8B
chr1	37828177	37828432	999.815	non-alignable	none	NA
chr1	39146567	39146839	770.342	non-alignable	none	NA
chr1	45833230	45833314	81.5061	non-alignable	NM_007170	TESK2
chr1	62197962	62198024	82.2324	non-alignable	NM_032027	TM2D1
chr1	71094798	71094913	115.537	non-alignable	none	NA
chr1	76056143	76056267	153.42	non-alignable	NM_001130058	SLC44A5
chr1	76251980	76252039	106.532	non-alignable	NR_073562	RABGGTB
chr1	76664251	76664450	346.469	non-alignable	NM_152996	ST6GALNAC3
chr1	91869714	91869930	36.5108	non-alignable	NM_001017975	HFM1
chr1	91870278	91870494	54.683	non-alignable	NM_001017975	HFM1
chr1	93900698	93900810	137.197	non-alignable	NM_001164473	FNBP1L
chr1	102963423	102963639	55.8338	non-alignable	none	NA
chr1	104935295	104935472	173.901	non-alignable	none	NA
chr1	105003627	105003795	176.465	non-alignable	none	NA
chr1	115074095	115074311	72.0215	non-alignable	NM_015906	TRIM33
chr1	144534041	144534257	45.0048	non-alignable	NM_001278267	LOC100288142
chr1	145395582	145395798	42.8809	non-alignable	NM_001278267|NM_001039703	LOC100288142|NBPF10
chr1	146923470	146923652	249.494	non-alignable	NR_038423	LINC00624
chr1	150183633	150183849	39.5239	non-alignable	NM_030920	ANP32E
chr1	153394994	153395269	4107.22	non-alignable	NM_176823	S100A7A
chr1	153424943	153425216	2004	non-alignable	NM_002963	S100A7
chr1	156597361	156597577	69.7027	non-alignable	NM_021817	HAPLN2
chr1	166312387	166312603	60.9813	non-alignable	none	NA
chr1	174567527	174567671	163.112	non-alignable	NM_014857	RABGAP1L
chr1	179253300	179253379	93.644	non-alignable	NR_045530	SOAT1
chr1	183413473	183413661	284.541	non-alignable	NM_015039	NMNAT2
chr1	188195193	188195409	86.6687	non-alignable	none	NA
chr1	188197825	188198057	632.418	non-alignable	none	NA
chr1	188468910	188469138	464.338	non-alignable	none	NA
chr1	191997591	191997807	51.5158	non-alignable	none	NA
chr1	193638542	193638758	82.9964	non-alignable	none	NA
chr1	194537817	194538046	1064.3	non-alignable	none	NA
chr1	194858572	194858767	276.827	non-alignable	none	NA
chr1	196701756	196701972	53.9586	non-alignable	NM_000186	CFH
chr1	211233105	211233234	145.993	non-alignable	NM_172362	KCNH1
chr1	211327374	211327560	339.256	non-alignable	NM_172362	KCNH1
chr1	212048189	212048405	48.0504	non-alignable	NM_014873	LPGAT1
chr1	212851011	212851227	68.8069	non-alignable	NM_018664	BATF3
chr1	214046588	214046804	47.0016	non-alignable	none	NA
chr1	218435734	218435814	94.5756	non-alignable	NM_016052	RRP15
chr1	219924495	219924711	60.4338	non-alignable	none	NA
chr1	221328428	221328516	99.879	non-alignable	none	NA
chr1	226768465	226768591	140.778	non-alignable	NM_001003665	C1orf95
chr1	226839128	226839344	62.0125	non-alignable	NM_002221	ITPKB
chr1	227461300	227461553	1600.68	non-alignable	NM_003607	CDC42BPA
chr1	228640955	228641171	66.8239	non-alignable	NM_175055	HIST3H2BB
chr1	230997399	230997589	273.237	non-alignable	NM_001136494	C1orf198
chr1	232220661	232220979	2328.44	non-alignable	NM_001012957	DISC1
chr1	233866608	233866824	46.0598	non-alignable	none	NA
chr1	234463666	234463724	84.3864	non-alignable	NR_039818	MIR4671
chr1	241403579	241403795	39.743	non-alignable	NM_001282775	RGS7
chr1	241893414	241893652	609.596	non-alignable	NM_144625	WDR64
chr1	243053465	243053752	1082.58	non-alignable	none	NA
chr1	243237618	243237834	53.4525	non-alignable	NR_029401	LOC731275
chr1	244976703	244976882	201.129	non-alignable	NM_198076	COX20
chr10	2053390	2053639	987.785	non-alignable	NR_040253	LINC00700
chr10	3356029	3356250	403.171	non-alignable	none	NA
chr10	13382751	13382967	49.8212	non-alignable	NM_012247	SEPHS1
chr10	15001941	15002157	76.4363	non-alignable	NM_001080836	MEIG1
chr10	19587435	19587651	42.0401	non-alignable	none	NA
chr10	22826564	22826780	37.9262	non-alignable	NM_005028	PIP4K2A
chr10	26656781	26657074	2997	non-alignable	none	NA
chr10	26666363	26666579	92.6159	non-alignable	none	NA
chr10	29976767	29976970	219.87	non-alignable	NM_003174	SVIL
chr10	31188036	31188139	103.141	non-alignable	NM_001143766	ZNF438
chr10	43175864	43176080	56.5445	non-alignable	NM_006955	ZNF33B
chr10	43588993	43589209	363.137	non-alignable	NM_020975	RET
chr10	43779833	43780124	3031.54	non-alignable	NM_145313	RASGEF1A
chr10	45722586	45722802	52.9057	non-alignable	NR_033891	ANKRD30BP3
chr10	47600312	47600528	38.609	non-alignable	NR_103827	ANTXRLP1
chr10	49689515	49689731	67.6605	non-alignable	NR_045675	ARHGAP22
chr10	50984155	50984371	52.4383	non-alignable	NM_001143996	OGDHL
chr10	50984973	50985189	81.0239	non-alignable	NM_001143996	OGDHL
chr10	57617604	57617732	137.324	non-alignable	none	NA
chr10	57673928	57674144	42.114	non-alignable	none	NA
chr10	58987194	58987410	40.8601	non-alignable	none	NA
chr10	59381309	59381533	683.399	non-alignable	none	NA
chr10	66346843	66346920	64.8275	non-alignable	none	NA
chr10	75012652	75012868	36.2726	non-alignable	NM_016065	MRPS16
chr10	79439928	79440086	175.975	non-alignable	NM_001271518	KCNMA1
chr10	81806791	81806853	85.4506	non-alignable	NR_027428	TMEM254-AS1
chr10	83426462	83426678	51.5743	non-alignable	none	NA
chr10	89682144	89682345	322.22	non-alignable	NM_000314	PTEN
chr10	103124536	103124752	57.3499	non-alignable	NM_003939	BTRC
chr10	103674909	103675125	64.9028	non-alignable	NM_024541	C10orf76
chr10	111330416	111330632	42.0423	non-alignable	none	NA
chr10	114953932	114954148	80.96	non-alignable	NM_030756	TCF7L2
chr10	120234833	120235049	57.6958	non-alignable	none	NA
chr10	120328823	120329039	57.2953	non-alignable	NM_004248	PRLHR
chr10	125366991	125367207	92.569	non-alignable	none	NA
chr10	129534803	129535019	55.1531	non-alignable	NM_207426	FOXI2
chr11	355924	356140	75.2259	non-alignable	NM_178537	B4GALNT4
chr11	1544007	1544223	36.3906	non-alignable	NM_053005	MOB2
chr11	8029889	8030152	1480.32	non-alignable	NM_003754	EIF3F
chr11	9573514	9573649	146.375	non-alignable	NM_003390	WEE1
chr11	18132662	18132916	748.66	non-alignable	NR_026576	SAA3P
chr11	18411734	18411950	52.5098	non-alignable	NM_001135239	LDHA
chr11	19343020	19343206	227.225	non-alignable	NM_001111018	NAV2
chr11	44780691	44780907	49.3583	non-alignable	NM_130783	TSPAN18
chr11	50042808	50042916	122.464	non-alignable	NM_001005270	OR4C12
chr11	50054748	50054964	42.7824	non-alignable	none	NA
chr11	57652831	57653099	3669.62	non-alignable	none	NA
chr11	58406709	58406818	111.607	non-alignable	NM_000614	CNTF
chr11	59785204	59785420	58.1653	non-alignable	NM_173801	OOSP2
chr11	61961467	61961733	1796.38	non-alignable	NM_006552	SCGB1D1
chr11	62012741	62013002	1572.07	non-alignable	NM_006551	SCGB1D2
chr11	62063039	62063298	1287.97	non-alignable	NM_206998	SCGB1D4
chr11	63360460	63360720	1080.81	non-alignable	NM_001128203	PLA2G16
chr11	64325571	64325787	41.1687	non-alignable	NM_018484	SLC22A11
chr11	65743406	65743622	62.3977	non-alignable	NM_005146	SART1
chr11	67791480	67791696	45.8425	non-alignable	NM_001161473	ALDH3B1
chr11	68481630	68481764	153.567	non-alignable	NM_004923	MTL5
chr11	70713055	70713271	61.3519	non-alignable	NM_012309	SHANK2
chr11	70943303	70943358	85.122	non-alignable	NM_012309	SHANK2
chr11	73640552	73640700	167.321	non-alignable	NM_153614	DNAJB13
chr11	77733870	77734086	70.6889	non-alignable	NM_001203260|NM_001282406	NDUFC2-KCTD14|KCTD14
chr11	81296913	81297129	42.3475	non-alignable	none	NA
chr11	92931564	92931628	78.7345	non-alignable	NM_152313	SLC36A4
chr11	93703777	93703993	55.5583	non-alignable	none	NA
chr11	93951631	93951854	557.19	non-alignable	NM_015368	PANX1
chr11	94014573	94014803	681.596	non-alignable	NM_001199206	FOLR4
chr11	96894043	96894259	79.422	non-alignable	none	NA
chr11	103362564	103362780	42.6648	non-alignable	NM_001080463	DYNC2H1
chr11	103760544	103760640	110.088	non-alignable	NR_039842	MIR4693
chr11	103763367	103763583	80.0181	non-alignable	NR_039842	MIR4693
chr11	105069269	105069346	85.9662	non-alignable	none	NA
chr11	105327894	105327989	107.128	non-alignable	none	NA
chr11	106424060	106424276	67.0559	non-alignable	none	NA
chr11	106896541	106896595	98.4467	non-alignable	NM_001256424	GUCY1A2
chr11	107208847	107209063	47.7816	non-alignable	NM_152434	CWF19L2
chr11	107874433	107874657	419.791	non-alignable	NM_003478	CUL5
chr11	124652979	124653195	49.9086	non-alignable	NM_024631	MSANTD2
chr11	125669815	125669979	247.464	non-alignable	NM_001129883	PATE3
chr11	128966257	128966473	38.1628	non-alignable	NM_001142685	ARHGAP32
chr11	133361998	133362197	293.185	non-alignable	NM_001012393	OPCML
chr11	134656554	134656770	42.5794	non-alignable	none	NA
chr11	134683852	134684068	44.3692	non-alignable	none	NA
chr12	1523230	1523418	249.723	non-alignable	NR_027946	ERC1
chr12	2893214	2893430	51.8092	non-alignable	NM_002014	FKBP4
chr12	3627707	3627923	38.1944	non-alignable	NM_001256536	PRMT8
chr12	4860927	4861019	84.5819	non-alignable	NM_017417	GALNT8
chr12	7665171	7665387	59.2053	non-alignable	NM_203416	CD163
chr12	7915499	7915693	321.848	non-alignable	NM_001145465	NANOGNB
chr12	7983989	7984053	46.3535	non-alignable	NM_001286237	SLC2A14
chr12	8085351	8085442	90.8338	non-alignable	NM_006931	SLC2A3
chr12	11695632	11695847	406.191	non-alignable	NR_033890	LOC338817
chr12	13198054	13198140	115.507	non-alignable	NM_020853	KIAA1467
chr12	14417321	14417512	338.868	non-alignable	none	NA
chr12	20403886	20403948	80.4486	non-alignable	none	NA
chr12	26102428	26102484	80.6155	non-alignable	NM_007211	RASSF8
chr12	29383827	29384043	76.7042	non-alignable	NM_001271783	FAR2
chr12	30323319	30323562	671.963	non-alignable	none	NA
chr12	32328348	32328604	840.339	non-alignable	NM_001003398	BICD1
chr12	32662658	32662778	118.66	non-alignable	NM_139241	FGD4
chr12	33143784	33144000	40.6988	non-alignable	none	NA
chr12	43938588	43938805	387.561	non-alignable	NM_025003	ADAMTS20
chr12	46188278	46188527	1103.72	non-alignable	NM_152641	ARID2
chr12	48571904	48572024	118.338	non-alignable	NM_001013635	C12orf68
chr12	49130348	49130564	46.4331	non-alignable	NR_029449	LINC00935
chr12	50978058	50978191	149.406	non-alignable	NM_173602	DIP2B
chr12	53135200	53135501	4053.05	non-alignable	NM_015848	KRT76
chr12	64214311	64214527	83.6611	non-alignable	NM_020762	SRGAP1
chr12	74603097	74603313	38.2435	non-alignable	NR_038300	LOC100507377
chr12	82755387	82755474	93.9555	non-alignable	NR_033192	CCDC59
chr12	91754043	91754206	171.172	non-alignable	none	NA
chr12	98691425	98691646	470.19	non-alignable	none	NA
chr12	103227920	103228187	2078.79	non-alignable	NR_033855	LINC00485
chr12	107860796	107861012	40.2635	non-alignable	NM_001018072	BTBD11
chr12	108775943	108776217	2145.55	non-alignable	NM_001142343	CMKLR1
chr12	108797790	108798061	2158.02	non-alignable	none	NA
chr12	113330736	113330939	344.877	non-alignable	NM_014954	RPH3A
chr12	113375602	113375818	50.7138	non-alignable	NM_006187	OAS3
chr12	113409610	113409718	115.818	non-alignable	NM_006187	OAS3
chr12	114168256	114168472	54.9212	non-alignable	none	NA
chr12	118211910	118212047	150.658	non-alignable	NM_173598	KSR2
chr12	118546977	118547211	400.837	non-alignable	NM_019086	VSIG10
chr12	119195317	119195609	1559.39	non-alignable	none	NA
chr12	123747995	123748211	73.0503	non-alignable	NR_073007	CDK2AP1
chr12	125180495	125180727	753.467	non-alignable	none	NA
chr12	125679610	125679883	1449.12	non-alignable	none	NA
chr12	125866021	125866280	1145.13	non-alignable	NM_052907	TMEM132B
chr12	126548650	126548867	417.299	non-alignable	none	NA
chr12	127166272	127166539	1325.17	non-alignable	NR_033878	LINC00944
chr12	127212312	127212469	139.625	non-alignable	NR_038256	LINC00943
chr12	128105982	128106067	106.64	non-alignable	none	NA
chr12	128527514	128527589	93.8345	non-alignable	none	NA
chr12	129244583	129244799	43.0731	non-alignable	NM_145648	SLC15A4
chr12	129596735	129596951	64.5262	non-alignable	NM_133448|NR_104173	TMEM132D|LOC283352
chr12	129604147	129604412	1787.57	non-alignable	NM_133448	TMEM132D
chr12	129796664	129796923	1196.14	non-alignable	NM_133448	TMEM132D
chr12	130798152	130798368	62.1306	non-alignable	NM_004764	PIWIL1
chr12	130946479	130946738	1059.87	non-alignable	NM_015347	RIMBP2
chr12	131011414	131011718	2939.58	non-alignable	NM_015347	RIMBP2
chr12	131037208	131037467	1553.13	non-alignable	NM_015347	RIMBP2
chr12	131203868	131204084	42.2745	non-alignable	none	NA
chr12	131261230	131261504	1569.61	non-alignable	NM_001980	STX2
chr12	131829294	131829510	40.277	non-alignable	NR_103736	LOC338797
chr12	132910548	132910645	95.9505	non-alignable	NM_001122636	GALNT9
chr12	133023622	133023798	249.308	non-alignable	NM_001142641	FBRSL1
chr12	133706441	133706509	89.5693	non-alignable	NM_001277291	ZNF891
chr13	21133192	21133408	39.9162	non-alignable	NM_006531	IFT88
chr13	22767351	22767448	100.657	non-alignable	NR_103810	LINC00540
chr13	26077032	26077248	36.7334	non-alignable	NM_016529	ATP8A2
chr13	27447126	27447311	238.15	non-alignable	none	NA
chr13	29492302	29492471	225.73	non-alignable	none	NA
chr13	30728365	30728612	869.001	non-alignable	NM_032116	KATNAL1
chr13	32163196	32163412	38.8998	non-alignable	none	NA
chr13	33365040	33365218	195.662	non-alignable	NR_047020	LINC00423
chr13	35487266	35487558	2373.91	non-alignable	NM_015678	NBEA
chr13	37125678	37125894	71.0076	non-alignable	none	NA
chr13	39151278	39151503	357.787	non-alignable	NR_046999	LINC00366
chr13	39237738	39237808	76.3572	non-alignable	NM_207361	FREM2
chr13	48202100	48202316	36.3136	non-alignable	none	NA
chr13	51710543	51710693	138.388	non-alignable	NR_102431	LINC00371
chr13	52945349	52945565	43.9939	non-alignable	NM_018676	THSD1
chr13	56206626	56206792	305.936	non-alignable	none	NA
chr13	63157686	63157907	519.979	non-alignable	none	NA
chr13	63493425	63493641	39.4961	non-alignable	none	NA
chr13	69582809	69582873	91.7396	non-alignable	none	NA
chr13	80953418	80953634	87.3559	non-alignable	NM_005842	SPRY2
chr13	85244459	85244703	1374.32	non-alignable	none	NA
chr13	85856968	85857184	51.1394	non-alignable	none	NA
chr13	91228766	91228982	40.1164	non-alignable	none	NA
chr13	92784526	92784742	38.3894	non-alignable	NM_004466	GPC5
chr13	93310645	93310811	237.242	non-alignable	NM_004466	GPC5
chr13	95203799	95203986	233.227	non-alignable	NM_014305	TGDS
chr13	98405635	98405789	171.08	non-alignable	none	NA
chr13	103220303	103220533	338.368	non-alignable	NM_003291	TPP2
chr13	108105277	108105493	91.2275	non-alignable	NM_001080396	FAM155A
chr13	108941537	108941683	131.398	non-alignable	NM_006573	TNFSF13B
chr14	21069772	21069988	46.5735	non-alignable	NM_001024822	RNASE12
chr14	21100335	21100503	170.98	non-alignable	NM_001001968	OR6S1
chr14	21323827	21324064	419.616	non-alignable	NM_002935	RNASE3
chr14	24982267	24982531	1476.47	non-alignable	NM_001836	CMA1
chr14	34867334	34867493	298.906	non-alignable	NM_138288	SPTSSA
chr14	40802512	40802728	40.7184	non-alignable	none	NA
chr14	42275947	42276163	50.4258	non-alignable	NM_152447	LRFN5
chr14	43419688	43419816	133.297	non-alignable	none	NA
chr14	43803575	43803772	302.037	non-alignable	none	NA
chr14	46517479	46517680	296.194	non-alignable	NR_102701	LINC00871
chr14	49247423	49247639	55.7273	non-alignable	none	NA
chr14	50056277	50056378	94.2942	non-alignable	NM_001030001	RPS29
chr14	52247532	52247776	995.77	non-alignable	none	NA
chr14	53200675	53200891	58.2949	non-alignable	NM_001130701	STYX
chr14	55997156	55997372	48.7589	non-alignable	NR_027123	KTN1-AS1
chr14	58637855	58638071	84.166	non-alignable	NM_001001872	C14orf37
chr14	62434127	62434343	79.5992	non-alignable	NM_031914	SYT16
chr14	67008467	67008564	123.353	non-alignable	NM_001024218	GPHN
chr14	71811424	71811589	149.146	non-alignable	none	NA
chr14	77675083	77675376	4817.8	non-alignable	NM_020431	TMEM63C
chr14	81740419	81740568	164.953	non-alignable	NM_001256430	STON2
chr14	84041731	84041947	71.864	non-alignable	none	NA
chr14	89791229	89791445	40.6293	non-alignable	NM_001085471	FOXN3
chr14	94841231	94841321	106.023	non-alignable	NM_001002235	SERPINA1
chr14	95120663	95120856	298.658	non-alignable	NR_015340	SERPINA13P
chr14	98578691	98578875	201.899	non-alignable	none	NA
chr14	101037371	101037533	198.979	non-alignable	NM_020836	BEGAIN
chr14	101073902	101074118	44.7482	non-alignable	NM_020836	BEGAIN
chr14	104599301	104599571	1606.18	non-alignable	NM_015656	KIF26A
chr14	106267589	106267833	645.186	non-alignable	none	NA
chr15	21193504	21193720	55.1093	non-alignable	NR_040094	CT60
chr15	22820294	22820422	122.59	non-alignable	NM_052903	TUBGCP5
chr15	23172920	23173053	200.807	non-alignable	NR_003521	WHAMMP3
chr15	23682912	23683109	218.986	non-alignable	none	NA
chr15	24994314	24994525	316.488	non-alignable	none	NA
chr15	26195246	26195387	153.769	non-alignable	NR_040082	LOC100128714
chr15	26699104	26699375	1347.71	non-alignable	none	NA
chr15	28246811	28247027	37.6867	non-alignable	NM_000275	OCA2
chr15	29018170	29018276	127.039	non-alignable	NR_036475	LOC100289656
chr15	29269731	29269965	483.982	non-alignable	NM_005503	APBA2
chr15	31178053	31178321	2157.03	non-alignable	NM_001146095	FAN1
chr15	31372923	31373139	91.0273	non-alignable	NM_001252020	TRPM1
chr15	45072049	45072265	41.9303	non-alignable	NM_080745	TRIM69
chr15	46469504	46469724	452.573	non-alignable	none	NA
chr15	53603003	53603207	246.643	non-alignable	none	NA
chr15	53620600	53620869	964.223	non-alignable	none	NA
chr15	55016995	55017211	80.2318	non-alignable	none	NA
chr15	55133314	55133548	514.198	non-alignable	none	NA
chr15	56654305	56654466	165.969	non-alignable	NM_001286449	TEX9
chr15	68974194	68974410	39.0693	non-alignable	NM_006091	CORO2B
chr15	69348855	69349073	342.029	non-alignable	NR_033671	NOX5
chr15	69678749	69678874	133.541	non-alignable	NM_017705	PAQR5
chr15	71397942	71398006	92.0737	non-alignable	NM_001102658	CT62
chr15	75007690	75007906	49.3214	non-alignable	NM_000499	CYP1A1
chr15	80944967	80945183	47.1754	non-alignable	NM_021214	ABHD17C
chr15	86647130	86647185	74.9873	non-alignable	NM_152336	AGBL1
chr15	89482748	89482964	36.4929	non-alignable	NM_005928	MFGE8
chr15	102351211	102351446	700.926	non-alignable	NM_001005326	OR4F6
chr16	220129	220297	1426.85	non-alignable	NM_000517	HBA2
chr16	224393	224591	150.353	non-alignable	NM_000558	HBA1
chr16	2954157	2954373	83.4054	non-alignable	NM_032296	FLYWCH1
chr16	3137306	3137420	134.98	non-alignable	NM_001282415	ZSCAN10
chr16	3220577	3220839	653.852	non-alignable	NM_012360	OR1F1
chr16	5226541	5226830	2137.53	non-alignable	none	NA
chr16	5278380	5278665	1782.17	non-alignable	none	NA
chr16	5515797	5516013	78.8018	non-alignable	none	NA
chr16	5530147	5530363	52.6572	non-alignable	none	NA
chr16	5728426	5728732	2815.75	non-alignable	none	NA
chr16	7296622	7296904	2490.99	non-alignable	NM_018723	RBFOX1
chr16	11379716	11379834	109.361	non-alignable	NM_002761	PRM1
chr16	11555587	11555751	126.285	non-alignable	none	NA
chr16	11744098	11744368	2771.27	non-alignable	NM_003498	SNN
chr16	12544323	12544539	47.1315	non-alignable	NM_032167	SNX29
chr16	12593326	12593417	98.942	non-alignable	NM_032167	SNX29
chr16	14472998	14473214	37.5218	non-alignable	none	NA
chr16	14549549	14549785	643.871	non-alignable	NM_001134477	PARN
chr16	17183011	17183227	50.4261	non-alignable	NM_022166	XYLT1
chr16	17656429	17656627	287.528	non-alignable	none	NA
chr16	17706289	17706505	40.1977	non-alignable	none	NA
chr16	20480390	20480522	293.189	non-alignable	NM_001010845	ACSM2A
chr16	20567109	20567239	273.873	non-alignable	NM_001105069	ACSM2B
chr16	22018792	22019013	369.867	non-alignable	NM_001164579	C16orf52
chr16	24013161	24013274	116.953	non-alignable	NM_212535	PRKCB
chr16	25551023	25551239	43.4336	non-alignable	none	NA
chr16	26725162	26725378	48.0291	non-alignable	none	NA
chr16	27933814	27934087	1785.62	non-alignable	NM_001109763	GSG1L
chr16	27997909	27998125	43.4529	non-alignable	NM_001109763	GSG1L
chr16	28099298	28099539	701.358	non-alignable	NM_001109763	GSG1L
chr16	29796531	29796747	64.1594	non-alignable	NM_007317	KIF22
chr16	48512437	48512653	76.8094	non-alignable	none	NA
chr16	48535483	48535699	41.7847	non-alignable	NM_153029	N4BP1
chr16	48868652	48868772	128.736	non-alignable	none	NA
chr16	49161047	49161306	1912.87	non-alignable	none	NA
chr16	53866022	53866080	108.977	non-alignable	NM_001080432	FTO
chr16	56568942	56569010	100.724	non-alignable	NM_031885	BBS2
chr16	56677865	56678034	174.932	non-alignable	NR_027781	MT1DP
chr16	56679859	56680075	54.3061	non-alignable	NR_027781	MT1DP
chr16	57425733	57425949	63.0209	non-alignable	NM_002987	CCL17
chr16	58468306	58468522	63.589	non-alignable	NM_020465	NDRG4
chr16	58484715	58484931	43.5707	non-alignable	NM_020465	NDRG4
chr16	61076714	61077002	3143.3	non-alignable	none	NA
chr16	71043716	71043832	155.71	non-alignable	NM_001270974	HYDIN
chr16	74344437	74344577	129.568	non-alignable	NM_002811	PSMD7
chr16	78079853	78080191	4020.17	non-alignable	NM_005752	CLEC3A
chr16	84580306	84580522	64.0137	non-alignable	NM_020947	TLDC1
chr16	85122587	85122803	40.1422	non-alignable	NM_014732	KIAA0513
chr16	86192350	86192566	40.1634	non-alignable	NR_103859	LINC01082
chr16	87297382	87297587	238.282	non-alignable	NM_001195125	C16orf95
chr17	5496934	5497192	1715.18	non-alignable	NM_001033053	NLRP1
chr17	6319034	6319250	81.3373	non-alignable	NM_001285399	AIPL1
chr17	6984983	6985213	498.273	non-alignable	NM_006344	CLEC10A
chr17	7963718	7963811	103.177	non-alignable	NM_001039130	ALOX15B
chr17	10844258	10844474	38.9033	non-alignable	none	NA
chr17	13873941	13874157	70.2958	non-alignable	none	NA
chr17	15376305	15376521	62.469	non-alignable	NR_037924	TVP23C-CDRT4
chr17	16439102	16439334	395.758	non-alignable	NM_020653	ZNF287
chr17	16487543	16487759	58.7552	non-alignable	NM_020653	ZNF287
chr17	16834487	16834703	81.4611	non-alignable	NM_012452	TNFRSF13B
chr17	17606361	17606577	90.5457	non-alignable	NM_030665	RAI1
chr17	20811771	20811987	42.9066	non-alignable	NM_001004306	CCDC144NL
chr17	29727537	29727661	123.126	non-alignable	NM_032932	RAB11FIP4
chr17	34819819	34820150	3096.98	non-alignable	NM_001040282	TBC1D3G
chr17	37629666	37629882	43.1093	non-alignable	NM_015083	CDK12
chr17	51718301	51718517	42.8273	non-alignable	none	NA
chr17	54223525	54223622	97.3357	non-alignable	NM_153228	ANKFN1
chr17	56989003	56989219	40.8085	non-alignable	NR_048561	PPM1E
chr17	66734277	66734493	53.1788	non-alignable	none	NA
chr17	72606312	72606594	1940.24	non-alignable	NM_181449	CD300E
chr17	75270297	75270513	48.6545	non-alignable	NM_001113491	2009-09-01
chr17	78500113	78500238	118.214	non-alignable	NM_020761	RPTOR
chr17	78729552	78729700	190.054	non-alignable	NM_020761	RPTOR
chr17	78749763	78749979	38.8111	non-alignable	NM_020761	RPTOR
chr17	79888033	79888266	508.23	non-alignable	NM_002359	MAFG
chr17	80346102	80346287	223.43	non-alignable	NM_018949	UTS2R
chr18	1153080	1153222	246.678	non-alignable	none	NA
chr18	4230872	4231102	1329.07	non-alignable	NM_004746	DLGAP1
chr18	11578946	11579162	62.0268	non-alignable	NM_001282300	SLC35G4
chr18	13004371	13004587	49.0982	non-alignable	NM_032142	CEP192
chr18	13316465	13316681	38.8842	non-alignable	NM_181482	LDLRAD4
chr18	13900737	13900923	221.782	non-alignable	NM_000529	MC2R
chr18	21244796	21244883	97.3444	non-alignable	NM_173505	ANKRD29
chr18	23878957	23879173	66.7022	non-alignable	NM_005640	TAF4B
chr18	27019486	27019624	140.049	non-alignable	none	NA
chr18	33855660	33855813	188.179	non-alignable	NM_001281739	FHOD3
chr18	34921524	34921740	60.7276	non-alignable	NM_001025088	CELF4
chr18	37023672	37023740	97.3689	non-alignable	NR_024391	LINC00669
chr18	41826056	41826271	369.014	non-alignable	none	NA
chr18	58353458	58353660	417.751	non-alignable	none	NA
chr18	58421105	58421228	122.348	non-alignable	none	NA
chr18	63822909	63823055	154.712	non-alignable	none	NA
chr18	66129527	66129659	118.746	non-alignable	none	NA
chr18	66603029	66603223	275.408	non-alignable	NM_001093729	CCDC102B
chr18	70497420	70497701	2834.19	non-alignable	NM_001201465	NETO1
chr18	74586314	74586530	47.1755	non-alignable	NM_007345	ZNF236
chr18	74856793	74857011	424.584	non-alignable	NM_001025101	MBP
chr18	75269043	75269316	1843.59	non-alignable	none	NA
chr18	75459297	75459487	256.01	non-alignable	none	NA
chr18	76361382	76361601	462.112	non-alignable	none	NA
chr19	277605	277898	2656.88	non-alignable	NM_177526	PPAP2C
chr19	1729338	1729554	60.0427	non-alignable	NM_001080488	ONECUT3
chr19	1735051	1735288	582.862	non-alignable	NM_001080488	ONECUT3
chr19	2275125	2275341	80.0922	non-alignable	NM_198532	C19orf35
chr19	3244061	3244354	3166.97	non-alignable	NM_021938	CELF5
chr19	3307373	3307659	1655.46	non-alignable	NM_021938	CELF5
chr19	3308137	3308353	36.538	non-alignable	NM_021938	CELF5
chr19	3410214	3410430	46.2663	non-alignable	NM_205843	NFIC
chr19	3876955	3877242	3799.68	non-alignable	NM_033064	ATCAY
chr19	4049402	4049544	136.953	non-alignable	NM_015898	ZBTB7A
chr19	4173041	4173363	2753.68	non-alignable	NM_001271996	CREB3L3
chr19	5024414	5024630	36.9748	non-alignable	NM_015015	KDM4B
chr19	5081592	5081742	165.341	non-alignable	NM_015015	KDM4B
chr19	5086810	5086994	206.915	non-alignable	NM_015015	KDM4B
chr19	5356425	5356698	1542.32	non-alignable	NM_002850	PTPRS
chr19	5398785	5398926	149.247	non-alignable	none	NA
chr19	5404080	5404424	5020.25	non-alignable	none	NA
chr19	5418779	5419003	404.618	non-alignable	NM_181710	ZNRF4
chr19	5972447	5972692	619.814	non-alignable	NM_007320	RANBP3
chr19	6045345	6045410	101.008	non-alignable	NM_000635	RFX2
chr19	6564491	6564754	811.458	non-alignable	NM_001252	CD70
chr19	6570871	6571087	88.5341	non-alignable	NM_001252	CD70
chr19	7574559	7574835	3058.69	non-alignable	NM_018083	ZNF358
chr19	11480315	11480632	3052.39	non-alignable	NM_175871	SWSAP1
chr19	13354851	13355100	551.745	non-alignable	NM_000068	CACNA1A
chr19	14608045	14608261	79.0243	non-alignable	NM_202470	GIPC1
chr19	14905973	14906189	72.221	non-alignable	NM_198944	OR7C1
chr19	15742669	15742890	574.05	non-alignable	NM_001199209	CYP4F3
chr19	15828754	15828889	120.469	non-alignable	NM_013939	OR10H2
chr19	16073234	16073409	203.247	non-alignable	NM_001004465	OR10H4
chr19	16162144	16162346	296.157	non-alignable	NM_001145160	TPM4
chr19	16709746	16709962	47.9392	non-alignable	NM_004831	MED26
chr19	16729154	16729370	67.032	non-alignable	NM_004831	MED26
chr19	16817045	16817236	387.517	non-alignable	NM_001007525	NWD1
chr19	17535900	17536116	76.2701	non-alignable	NM_138401	MVB12A
chr19	17792425	17792720	3226.54	non-alignable	NM_001080421	UNC13A
chr19	18000467	18000777	2881.52	non-alignable	NM_000453	SLC5A5
chr19	18134423	18134639	47.3082	non-alignable	NM_001025604	ARRDC2
chr19	18343960	18344706	4715.44	non-alignable	NM_000923	PDE4C
chr19	18350224	18350505	2886.33	non-alignable	NM_000923	PDE4C
chr19	18599653	18599869	66.5953	non-alignable	NM_006532	ELL
chr19	18752986	18753202	36.2483	non-alignable	NM_018316	KLHL26
chr19	19258803	19259019	44.1246	non-alignable	NM_001145785|NR_027307	MEF2B|MEF2BNB-MEF2B
chr19	19477570	19477786	54.6805	non-alignable	NM_017660	GATAD2A
chr19	20015463	20015679	68.1309	non-alignable	NM_031218	ZNF93
chr19	21183950	21184016	102.319	non-alignable	NM_025189	ZNF430
chr19	28285547	28285801	564.638	non-alignable	NR_027301	LINC00662
chr19	29035739	29035955	42.9309	non-alignable	none	NA
chr19	31670114	31670330	40.5355	non-alignable	NR_026894	DKFZp566F0947
chr19	33030455	33030671	49.3102	non-alignable	NM_004708	PDCD5
chr19	33315932	33316148	47.1856	non-alignable	NM_001243036	SLC7A9
chr19	34412154	34412390	475.746	non-alignable	none	NA
chr19	35070753	35070969	48.5215	non-alignable	NR_027620	SCGB1B2P
chr19	35155225	35155441	49.4094	non-alignable	NM_018443	ZNF302
chr19	35222283	35222499	40.8789	non-alignable	NM_001029997	ZNF181
chr19	35868175	35868258	92.3049	non-alignable	NM_005304	FFAR3
chr19	38145790	38146006	46.8734	non-alignable	NM_014898	ZFP30
chr19	39714394	39714670	2761.18	non-alignable	NM_001080468	SYCN
chr19	40056801	40057038	644.707	non-alignable	NM_153232	EID2
chr19	40080968	40081233	2861.35	non-alignable	NM_013268	LGALS13
chr19	40089828	40090099	2925.79	non-alignable	NM_013268	LGALS13
chr19	40136523	40136789	2501.46	non-alignable	NR_026870	LOC100129935
chr19	40138702	40138806	113.54	non-alignable	NM_001190441	LGALS16
chr19	40190289	40190367	54.6139	non-alignable	NM_203471	LGALS14
chr19	41497515	41497731	50.8812	non-alignable	NM_000767	CYP2B6
chr19	42094943	42095182	1114.78	non-alignable	NM_001098506	CEACAM21
chr19	42123378	42123604	437.38	non-alignable	NM_001817	CEACAM4
chr19	42200322	42200538	59.8217	non-alignable	NM_006890	CEACAM7
chr19	42209481	42209649	189.768	non-alignable	NM_004363	CEACAM5
chr19	42317563	42317788	478.81	non-alignable	NR_102333	CEACAM3
chr19	42647560	42647862	3797.93	non-alignable	NR_036208	MIR4323
chr19	42922950	42923166	55.6499	non-alignable	NR_073180|NM_005357	LIPE-AS1|LIPE
chr19	43052788	43052968	254.708	non-alignable	NR_073180	LIPE-AS1
chr19	43106053	43106288	669.413	non-alignable	NR_073180	LIPE-AS1
chr19	45143868	45144084	40.0641	non-alignable	NM_001135769	PVR
chr19	46721460	46721770	3926.49	non-alignable	NR_046936	RNU6-66P
chr19	46725205	46725498	1846.24	non-alignable	NR_046936	RNU6-66P
chr19	46728844	46729118	1625.63	non-alignable	NM_198541	IGFL1
chr19	48613722	48613969	717.014	non-alignable	NM_003706	PLA2G4C
chr19	50695806	50696018	365.003	non-alignable	NM_001077186	MYH14
chr19	50859592	50859808	39.9817	non-alignable	NM_004851	NAPSA
chr19	51925247	51925577	4835.96	non-alignable	NM_033130	SIGLEC10
chr19	52056491	52056797	3217.43	non-alignable	NM_007147	ZNF175
chr19	52111263	52111559	4441.17	non-alignable	NR_034159	FLJ30403
chr19	54173600	54173816	37.3855	non-alignable	NR_031568	MIR1323
chr19	54230061	54230277	46.3276	non-alignable	NR_030208	MIR526A2
chr19	54431027	54431313	3907.81	non-alignable	NM_031896	CACNG7
chr19	54815799	54816082	2687.82	non-alignable	NM_181985	LILRA5
chr19	55195812	55196063	586.621	non-alignable	NM_001278429	LILRB4
chr19	56527227	56527411	229.229	non-alignable	NM_153447	NLRP5
chr19	56618632	56618848	58.236	non-alignable	NM_001002836	ZNF787
chr19	56678615	56678887	1551.47	non-alignable	NM_033106	GALP
chr19	57217416	57217579	174.848	non-alignable	NM_001005850	ZNF835
chr19	57229759	57229846	91.1908	non-alignable	NM_001005850	ZNF835
chr19	57233197	57233413	48.6493	non-alignable	none	NA
chr19	57244454	57244611	170.271	non-alignable	NM_001146327	ZIM2
chr19	58178673	58178914	765.915	non-alignable	NM_152677	ZSCAN4
chr2	1286552	1286641	126.075	non-alignable	NM_018968	SNTG2
chr2	1758309	1758412	110.106	non-alignable	NM_012293	PXDN
chr2	3610305	3610521	36.5768	non-alignable	NM_002936	RNASEH1
chr2	5667736	5667952	46.7003	non-alignable	none	NA
chr2	10319693	10319909	52.3311	non-alignable	NM_182626	C2orf48
chr2	10337915	10338131	88.9926	non-alignable	NM_182626	C2orf48
chr2	10980011	10980286	2201.24	non-alignable	NM_001282705	PDIA6
chr2	11468071	11468287	53.8291	non-alignable	NM_004850	ROCK2
chr2	25338916	25339089	201.725	non-alignable	NM_014971	EFR3B
chr2	26366994	26367210	45.5289	non-alignable	NM_001168241	GAREML
chr2	26371443	26371697	686.444	non-alignable	NM_001168241	GAREML
chr2	27061102	27061318	48.249	non-alignable	NM_020134	DPYSL5
chr2	27061454	27061682	1234.36	non-alignable	NM_020134	DPYSL5
chr2	30361456	30361672	41.0742	non-alignable	NM_001127399	YPEL5
chr2	30683531	30683678	141.791	non-alignable	NM_182551	LCLAT1
chr2	33716817	33717096	1125.56	non-alignable	NM_170672	RASGRP3
chr2	33725995	33726211	57.2696	non-alignable	NM_170672	RASGRP3
chr2	34877781	34878005	926.654	non-alignable	none	NA
chr2	35751885	35752113	737.542	non-alignable	none	NA
chr2	40085948	40086033	107.768	non-alignable	none	NA
chr2	41425017	41425243	602.177	non-alignable	none	NA
chr2	43884470	43884686	49.9127	non-alignable	NM_172069	PLEKHH2
chr2	47044524	47044740	39.4255	non-alignable	NR_034099	LINC01118
chr2	52108923	52109086	217.456	non-alignable	none	NA
chr2	55427732	55427806	91.0716	non-alignable	NM_001135598	CLHC1
chr2	62017041	62017257	67.5495	non-alignable	NM_032180	FAM161A
chr2	68339758	68339974	37.8092	non-alignable	NM_138458	WDR92
chr2	70370790	70371006	50.6082	non-alignable	NR_024444	LOC100133985
chr2	72341861	72341967	106.209	non-alignable	NM_019885	CYP26B1
chr2	73073919	73074137	418.934	non-alignable	NM_015189	EXOC6B
chr2	73110526	73110832	3707.8	non-alignable	NM_003124	SPR
chr2	73926670	73926886	42.8045	non-alignable	NM_016347	NAT8B
chr2	74117529	74117745	64.3177	non-alignable	NM_001615	ACTG2
chr2	75810044	75810155	126.78	non-alignable	NM_032181	EVA1A
chr2	75850146	75850351	300.169	non-alignable	NM_014763	MRPL19
chr2	77185946	77186241	3543.51	non-alignable	NM_001282924	LRRTM4
chr2	78545484	78545700	76.8997	non-alignable	none	NA
chr2	79681124	79681375	2269.7	non-alignable	none	NA
chr2	80931149	80931365	40.9102	non-alignable	none	NA
chr2	82556334	82556438	117.082	non-alignable	none	NA
chr2	85039037	85039253	59.2068	non-alignable	NM_001370	DNAH6
chr2	86558642	86558858	56.6229	non-alignable	NM_001164730	REEP1
chr2	91773870	91774086	59.0306	non-alignable	none	NA
chr2	95590821	95591037	67.2489	non-alignable	NR_037597	LOC442028
chr2	98698467	98698670	264.295	non-alignable	NM_144992	VWA3B
chr2	99645098	99645303	375.662	non-alignable	NM_025244	TSGA10
chr2	102358554	102358770	37.3039	non-alignable	NM_001242560	MAP4K4
chr2	102392730	102392946	45.5588	non-alignable	NM_001242560	MAP4K4
chr2	102893705	102893921	38.4449	non-alignable	NM_016232	IL1RL1
chr2	106119184	106119400	46.0225	non-alignable	none	NA
chr2	109994475	109994691	81.494	non-alignable	NM_001099289	SH3RF3
chr2	109995292	109995376	93.0774	non-alignable	NM_001099289	SH3RF3
chr2	110070928	110071079	138.591	non-alignable	NM_001099289	SH3RF3
chr2	111627228	111627452	326.967	non-alignable	NM_001142807	ACOXL
chr2	118167422	118167622	268.45	non-alignable	none	NA
chr2	118590854	118591131	2062.31	non-alignable	NM_006773	DDX18
chr2	119863939	119864215	3436.52	non-alignable	NM_182528	C1QL2
chr2	121159092	121159302	280.887	non-alignable	NM_002193	INHBB
chr2	122469218	122469434	44.0402	non-alignable	NR_037857	NIFK-AS1
chr2	124410050	124410157	121.097	non-alignable	none	NA
chr2	124597312	124597528	80.3863	non-alignable	none	NA
chr2	125315944	125316160	69.2923	non-alignable	NM_130773	CNTNAP5
chr2	126140599	126140815	44.0623	non-alignable	none	NA
chr2	127267254	127267339	110.608	non-alignable	none	NA
chr2	127567049	127567294	830.226	non-alignable	none	NA
chr2	127576737	127576953	74.0999	non-alignable	none	NA
chr2	127748829	127749045	50.6883	non-alignable	none	NA
chr2	127962491	127962707	297.838	non-alignable	NM_001001665	CYP27C1
chr2	128163447	128163549	106.586	non-alignable	NM_000312	PROC
chr2	131577320	131577536	37.4094	non-alignable	none	NA
chr2	131611072	131611270	277.035	non-alignable	none	NA
chr2	132246532	132246706	196.764	non-alignable	NR_026922	LOC150776
chr2	132310563	132310775	481.524	non-alignable	NR_046946	RNU6-81P
chr2	133987684	133987804	121.441	non-alignable	NM_207363	NCKAP5
chr2	135428543	135428759	49.5199	non-alignable	NM_030923	TMEM163
chr2	136940012	136940144	149.203	non-alignable	none	NA
chr2	139524193	139524292	98.4923	non-alignable	NM_007226	NXPH2
chr2	139899881	139900155	1534.63	non-alignable	none	NA
chr2	144648007	144648223	71.2274	non-alignable	none	NA
chr2	144648427	144648666	624.609	non-alignable	none	NA
chr2	153952894	153953038	142.371	non-alignable	none	NA
chr2	169977796	169978012	44.5111	non-alignable	NM_005771	DHRS9
chr2	175578806	175579022	37.7585	non-alignable	NM_001077269	WIPF1
chr2	178046359	178046575	37.0856	non-alignable	NM_194247	HNRNPA3
chr2	184269567	184269703	117.097	non-alignable	none	NA
chr2	186197026	186197242	91.52	non-alignable	none	NA
chr2	188546837	188547053	48.0498	non-alignable	none	NA
chr2	196363643	196363859	49.2694	non-alignable	none	NA
chr2	209812904	209813103	301.283	non-alignable	none	NA
chr2	210101179	210101456	1499.71	non-alignable	none	NA
chr2	219419089	219419232	131.14	non-alignable	NM_020935	USP37
chr2	228555508	228555601	99.2212	non-alignable	NM_025243	SLC19A3
chr2	230845376	230845592	48.365	non-alignable	NM_174899	FBXO36
chr2	231726655	231726871	54.4597	non-alignable	NM_001012514	ITM2C
chr2	232277597	232277813	59.7781	non-alignable	NM_145236	B3GNT7
chr2	232283861	232283966	94.5035	non-alignable	NM_145236	B3GNT7
chr2	234821504	234821800	2704.77	non-alignable	NM_024080	TRPM8
chr2	235537673	235537914	558.584	non-alignable	none	NA
chr2	235745062	235745278	49.9703	non-alignable	none	NA
chr2	236448528	236448744	83.3337	non-alignable	NM_001037131	AGAP1
chr2	236476679	236476895	60.4242	non-alignable	NM_001037131	AGAP1
chr2	241791719	241791935	74.5006	non-alignable	NM_000030	AGXT
chr2	242808594	242808879	1180.78	non-alignable	NM_173821	CXXC11
chr20	1281956	1282172	70.3421	non-alignable	NM_014723	SNPH
chr20	1477670	1477829	164.537	non-alignable	NM_001122962	SIRPB2
chr20	5491151	5491449	1709.7	non-alignable	NR_015406	LINC00654
chr20	13040542	13040607	100.834	non-alignable	NM_018327	SPTLC3
chr20	19081715	19081927	406.194	non-alignable	none	NA
chr20	24558220	24558447	599.73	non-alignable	NM_024893	SYNDIG1
chr20	24757339	24757555	75.907	non-alignable	none	NA
chr20	25201244	25201460	42.7962	non-alignable	NM_001114089	ENTPD6
chr20	25666861	25666920	108.606	non-alignable	NM_015655	ZNF337
chr20	30719636	30719733	92.1851	non-alignable	NM_014742	TM9SF4
chr20	31780794	31781029	755.868	non-alignable	NR_026760	BPIFA4P
chr20	31797587	31797883	4390.54	non-alignable	NR_026760	BPIFA4P
chr20	32771587	32771795	160.646	non-alignable	none	NA
chr20	35028155	35028371	39.992	non-alignable	NM_014902	DLGAP4
chr20	36081786	36081983	279.507	non-alignable	NM_005417	SRC
chr20	38502822	38502946	160.642	non-alignable	none	NA
chr20	40808484	40808760	1985.03	non-alignable	NM_133170	PTPRT
chr20	45152662	45152937	2610.59	non-alignable	NM_001270497	ZNF334
chr20	46585997	46586134	182.502	non-alignable	none	NA
chr20	47087682	47087898	39.5079	non-alignable	none	NA
chr20	47139740	47140039	3291.09	non-alignable	none	NA
chr20	49034316	49034595	1681.34	non-alignable	none	NA
chr20	49089970	49090067	111.241	non-alignable	NM_001278618	PTPN1
chr20	49437510	49437726	60.0642	non-alignable	NM_017843	BCAS4
chr20	49837715	49837931	37.2181	non-alignable	none	NA
chr20	50131455	50131647	283.35	non-alignable	NM_001136021	NFATC2
chr20	54903991	54904240	807.048	non-alignable	NM_080821	FAM210B
chr20	55548681	55548879	279.275	non-alignable	none	NA
chr20	55791724	55791940	73.0132	non-alignable	NM_001719	BMP7
chr20	56378042	56378258	44.663	non-alignable	none	NA
chr20	56418329	56418436	101.545	non-alignable	none	NA
chr20	56623228	56623506	4074.4	non-alignable	none	NA
chr20	57709354	57709526	224.28	non-alignable	none	NA
chr20	57970867	57971083	40.4948	non-alignable	none	NA
chr20	59164717	59165033	7056.4	non-alignable	none	NA
chr20	59906793	59907037	870.357	non-alignable	NM_001794	CDH4
chr20	59920791	59921052	1216.52	non-alignable	NM_001794	CDH4
chr20	59935447	59935663	78.3292	non-alignable	NM_001794	CDH4
chr20	60101126	60101365	524.031	non-alignable	NM_001794	CDH4
chr20	60105789	60106080	2871.42	non-alignable	NM_001794	CDH4
chr20	60595389	60595605	46.6497	non-alignable	NM_003185	TAF4
chr20	61713671	61713957	2290.91	non-alignable	NR_033370	LOC63930
chr20	62327750	62327854	125.413	non-alignable	NM_003823	TNFRSF6B
chr21	17091140	17091356	40.7622	non-alignable	NM_013396	USP25
chr21	18652050	18652280	446.981	non-alignable	none	NA
chr21	18715456	18715711	1748.24	non-alignable	none	NA
chr21	21569168	21569384	53.7351	non-alignable	none	NA
chr21	40100676	40100892	37.5303	non-alignable	NR_027067	LINC00114
chr21	42783752	42783968	48.4948	non-alignable	NM_001144925	MX1
chr21	43396096	43396331	781.879	non-alignable	NM_015500	C2CD2
chr21	46450025	46450168	152.376	non-alignable	NR_024089	LINC00162
chr21	47305984	47306055	81.9163	non-alignable	NM_020528	PCBP3
chr21	47314421	47314637	45.4943	non-alignable	NM_020528	PCBP3
chr21	48081348	48081499	136.149	non-alignable	NM_206962	PRMT2
chr22	17539135	17539355	458.508	non-alignable	NR_015352	CECR7
chr22	17671850	17672066	66.5503	non-alignable	NM_001282227	CECR1
chr22	19189616	19189768	159.113	non-alignable	NM_007098	CLTCL1
chr22	21363931	21364214	2015.57	non-alignable	NR_027051	THAP7-AS1
chr22	23898362	23898505	188.607	non-alignable	NM_152855	IGLL1
chr22	23902523	23902661	136.224	non-alignable	NM_152855	IGLL1
chr22	24232497	24232713	68.5741	non-alignable	NM_002415	MIF
chr22	25140678	25140919	627.542	non-alignable	NM_001255975	PIWIL3
chr22	25544248	25544457	278.289	non-alignable	NM_001145206	KIAA1671
chr22	26655537	26655830	4330.65	non-alignable	NM_001184776	SEZ6L
chr22	26730500	26730716	51.6853	non-alignable	NM_001184776	SEZ6L
chr22	26760104	26760354	817.681	non-alignable	NM_001184776	SEZ6L
chr22	27345253	27345498	1095.37	non-alignable	none	NA
chr22	27373768	27374044	1729.68	non-alignable	none	NA
chr22	27850839	27851100	1216.45	non-alignable	none	NA
chr22	32502987	32503269	3105	non-alignable	NM_000343	SLC5A1
chr22	32704305	32704521	43.1858	non-alignable	NM_006604	RFPL3
chr22	33472437	33472701	1835.11	non-alignable	NM_001135774	SYN3
chr22	34556231	34556395	186.402	non-alignable	none	NA
chr22	35913953	35914056	109.691	non-alignable	NM_014310	RASD2
chr22	36119684	36119900	48.9797	non-alignable	NM_030642	APOL5
chr22	38637045	38637261	60.0547	non-alignable	NM_012264	TMEM184B
chr22	38961531	38961747	98.7428	non-alignable	NM_007068	DMC1
chr22	41593292	41593508	54.1238	non-alignable	NM_031488	L3MBTL2
chr22	42585207	42585434	453.499	non-alignable	NM_181492	TCF20
chr22	42585863	42586076	325.517	non-alignable	NM_181492	TCF20
chr22	44301630	44301846	70.341	non-alignable	NM_138814	PNPLA5
chr22	44525635	44525864	439.593	non-alignable	NM_001003828	PARVB
chr22	44745132	44745348	60.0896	non-alignable	NM_001099294	KIAA1644
chr22	45005474	45005680	297.913	non-alignable	NR_044991	LINC00229
chr22	47184442	47184610	200.1	non-alignable	NM_001284303	TBC1D22A
chr22	49338660	49338811	136.924	non-alignable	NR_038944	LOC100128946
chr22	49358529	49358628	102.544	non-alignable	none	NA
chr22	50309271	50309553	1387.62	non-alignable	NR_104295	CRELD2
chr3	2193191	2193245	94.6189	non-alignable	NM_175607	CNTN4
chr3	7770592	7770808	489.142	non-alignable	NM_181874	GRM7
chr3	10178417	10178633	85.087	non-alignable	NM_198156	VHL
chr3	12810480	12810696	50.4213	non-alignable	NM_001284406	TMEM40
chr3	12920836	12921020	215.269	non-alignable	NM_001007073	RPL32
chr3	13822080	13822231	154.955	non-alignable	NM_004625	WNT7A
chr3	14576498	14576714	47.5629	non-alignable	NM_001080423	GRIP2
chr3	14595731	14595947	37.7922	non-alignable	NM_001080423	GRIP2
chr3	16811695	16811911	62.0108	non-alignable	none	NA
chr3	17771896	17772112	64.5402	non-alignable	NM_001134380	TBC1D5
chr3	19663097	19663153	89.8807	non-alignable	none	NA
chr3	19710132	19710348	96.9779	non-alignable	none	NA
chr3	22579148	22579310	192.075	non-alignable	none	NA
chr3	22840051	22840250	366.258	non-alignable	none	NA
chr3	22928215	22928353	140.758	non-alignable	none	NA
chr3	23329880	23330074	267.1	non-alignable	NM_152653	UBE2E2
chr3	26886804	26886932	103.99	non-alignable	none	NA
chr3	28070196	28070383	367.877	non-alignable	none	NA
chr3	31186628	31186844	60.6458	non-alignable	none	NA
chr3	33000962	33001198	638.09	non-alignable	NM_005508	CCR4
chr3	40479473	40479704	495.744	non-alignable	NR_040100	ENTPD3-AS1
chr3	41666896	41667112	66.808	non-alignable	NM_017886	ULK4
chr3	42341525	42341815	2389.12	non-alignable	NM_000729	CCK
chr3	42976504	42976720	44.6912	non-alignable	NM_001205272	KRBOX1
chr3	43001867	43002100	600.248	non-alignable	NM_001129908	FAM198A
chr3	43047314	43047530	42.0541	non-alignable	NM_001129908	FAM198A
chr3	43487397	43487585	213.225	non-alignable	NM_018075	ANO10
chr3	44666759	44666932	171.84	non-alignable	NM_001024855	ZNF197
chr3	45476548	45476764	55.1541	non-alignable	NM_015340	LARS2
chr3	50950279	50950354	90.2523	non-alignable	NM_004947	DOCK3
chr3	50950879	50951066	229.406	non-alignable	NM_004947	DOCK3
chr3	79866448	79866664	84.3788	non-alignable	NM_002941	ROBO1
chr3	79867260	79867476	73.3568	non-alignable	none	NA
chr3	82656630	82656846	64.7415	non-alignable	none	NA
chr3	85680324	85680498	224.754	non-alignable	NM_001167674	CADM2
chr3	86198379	86198491	140.254	non-alignable	none	NA
chr3	86391869	86392085	94.9131	non-alignable	none	NA
chr3	125677349	125677565	59.9351	non-alignable	NM_001012337	ROPN1B
chr3	125733108	125733306	289.584	non-alignable	NM_001164475	SLC41A3
chr3	126249747	126249885	143.776	non-alignable	NM_152889	CHST13
chr3	126952254	126952539	2045.06	non-alignable	NM_001007534	C3orf56
chr3	127044218	127044439	408.608	non-alignable	none	NA
chr3	127143033	127143249	37.8394	non-alignable	none	NA
chr3	127254862	127254920	83.7735	non-alignable	NR_073377	TPRA1
chr3	128114864	128115009	176.153	non-alignable	NM_021937	EEFSEC
chr3	129703037	129703306	1635.84	non-alignable	NM_007117	TRH
chr3	131153961	131154140	229.213	non-alignable	NR_002985	SNORA58
chr3	144729370	144729586	43.3007	non-alignable	none	NA
chr3	148680418	148680665	1098.08	non-alignable	NM_004130	GYG1
chr3	149060311	149060527	40.1256	non-alignable	NM_138786	TM4SF18
chr3	149388167	149388368	201.75	non-alignable	NM_001168278	WWTR1
chr3	154171632	154171774	143.935	non-alignable	NM_001038705	GPR149
chr3	154529193	154529409	77.4422	non-alignable	none	NA
chr3	159499772	159499919	147.155	non-alignable	NM_001197107|NM_001197114	SCHIP1|IQCJ-SCHIP1
chr3	175824251	175824465	324.827	non-alignable	none	NA
chr3	176093395	176093619	376.201	non-alignable	none	NA
chr3	177581024	177581156	129.462	non-alignable	none	NA
chr3	184251276	184251431	146.218	non-alignable	NM_004443	EPHB3
chr3	186314416	186314632	60.048	non-alignable	NM_001622	AHSG
chr3	191359644	191359833	224.107	non-alignable	none	NA
chr4	1415545	1415747	294.502	non-alignable	NM_175918	CRIPAK
chr4	1871769	1871985	64.3211	non-alignable	NM_001042424	WHSC1
chr4	2179468	2179708	428.809	non-alignable	NM_181808	POLN
chr4	3590660	3590788	143.759	non-alignable	NR_040045	LINC00955
chr4	3637117	3637333	48.1984	non-alignable	NR_034136	LOC100133461
chr4	3834326	3834542	42.7559	non-alignable	none	NA
chr4	3870140	3870416	2507.31	non-alignable	none	NA
chr4	5221800	5222071	1424.89	non-alignable	NM_018401	STK32B
chr4	5234398	5234540	144.335	non-alignable	NM_018401	STK32B
chr4	5591318	5591534	63.235	non-alignable	NM_001166136	EVC2
chr4	5612084	5612300	42.2718	non-alignable	NM_001166136	EVC2
chr4	5632566	5632782	39.3421	non-alignable	NM_001166136	EVC2
chr4	5933975	5934217	856.872	non-alignable	NR_039608	MIR378D1
chr4	6244130	6244296	196.03	non-alignable	NM_001145853	WFS1
chr4	7070670	7070893	423.396	non-alignable	NM_025196	GRPEL1
chr4	7103722	7103938	79.1638	non-alignable	NR_027441	FLJ36777
chr4	8004750	8004876	135.983	non-alignable	NM_001130083	ABLIM2
chr4	16038866	16039082	47.9162	non-alignable	NM_001145848	PROM1
chr4	22577453	22577548	95.2981	non-alignable	none	NA
chr4	25349228	25349330	108.181	non-alignable	NM_024936	ZCCHC4
chr4	27114307	27114492	292.041	non-alignable	none	NA
chr4	27119144	27119387	858.853	non-alignable	none	NA
chr4	30261860	30262076	41.156	non-alignable	none	NA
chr4	32849149	32849407	1548.8	non-alignable	none	NA
chr4	34120834	34120910	84.3932	non-alignable	none	NA
chr4	40385786	40385949	129.9	non-alignable	NM_017581	CHRNA9
chr4	44353180	44353354	234.006	non-alignable	NM_198353	KCTD8
chr4	47929084	47929297	440.771	non-alignable	NM_001278623	NFXL1
chr4	53575388	53575604	47.8616	non-alignable	NR_024031	DANCR
chr4	58796602	58796818	72.1855	non-alignable	none	NA
chr4	68998250	68998371	128.9	non-alignable	NM_207407	TMPRSS11F
chr4	69170524	69170768	1044.85	non-alignable	NM_001031732	YTHDC1
chr4	70985588	70985804	58.877	non-alignable	NR_033311	CSN1S2BP
chr4	72680222	72680500	2111.78	non-alignable	NM_001204306	GC
chr4	76644990	76645206	52.1627	non-alignable	NM_003715	USO1
chr4	90461594	90461728	139.755	non-alignable	none	NA
chr4	95418934	95419150	48.7779	non-alignable	NM_001011513	PDLIM5
chr4	95524627	95524843	45.5637	non-alignable	NM_001011513	PDLIM5
chr4	100945059	100945275	42.2764	non-alignable	none	NA
chr4	103139007	103139223	73.6417	non-alignable	NM_001135147	SLC39A8
chr4	103923796	103924000	488.736	non-alignable	NM_001100874	SLC9B1
chr4	104695582	104695798	47.0576	non-alignable	none	NA
chr4	105584183	105584399	57.6993	non-alignable	none	NA
chr4	107129674	107129773	97.8727	non-alignable	NM_001163436	TBCK
chr4	110731804	110731892	109.885	non-alignable	NM_032993	GAR1
chr4	116632770	116633013	877.122	non-alignable	none	NA
chr4	123063953	123064088	180.583	non-alignable	NM_015312	KIAA1109
chr4	130085762	130085978	36.8456	non-alignable	none	NA
chr4	136653719	136653896	177.415	non-alignable	none	NA
chr4	136913605	136913821	39.3464	non-alignable	none	NA
chr4	140391559	140391738	206.885	non-alignable	NM_031296	RAB33B
chr4	142624177	142624393	64.161	non-alignable	NR_037840	IL15
chr4	149648879	149649095	42.9926	non-alignable	none	NA
chr4	159024085	159024301	52.1711	non-alignable	NM_001128424	FAM198B
chr4	162177463	162177572	124.456	non-alignable	none	NA
chr4	169854722	169854815	99.4206	non-alignable	NM_001166108	PALLD
chr4	172929713	172929929	38.2368	non-alignable	NM_001034845	GALNTL6
chr4	175517726	175517942	50.7479	non-alignable	NM_001042543	GLRA3
chr4	179337121	179337337	36.1057	non-alignable	none	NA
chr4	180017053	180017312	3158.76	non-alignable	none	NA
chr4	180018959	180019224	3351.6	non-alignable	none	NA
chr4	181819589	181819690	106.605	non-alignable	none	NA
chr4	185863937	185864136	322.556	non-alignable	NR_039976	LINC01093
chr4	187457520	187457736	72.8437	non-alignable	NM_005958	MTNR1A
chr4	189214522	189214738	48.6445	non-alignable	none	NA
chr4	190052401	190052607	266.944	non-alignable	none	NA
chr5	57143	57462	3697.19	non-alignable	none	NA
chr5	90712	90943	481.314	non-alignable	NM_052909	PLEKHG4B
chr5	1540318	1540534	70.3132	non-alignable	NM_024830	LPCAT1
chr5	1669613	1669836	345.655	non-alignable	NR_003713	LOC728613
chr5	3219860	3220076	69.265	non-alignable	none	NA
chr5	3359967	3360129	145.309	non-alignable	none	NA
chr5	5344870	5344978	132.09	non-alignable	NM_139056	ADAMTS16
chr5	8315252	8315317	87.5189	non-alignable	NR_039984	LOC729506
chr5	8316776	8317018	1121.43	non-alignable	NR_039984	LOC729506
chr5	8958859	8958983	130.221	non-alignable	none	NA
chr5	11207651	11207787	123.544	non-alignable	NM_001332	CTNND2
chr5	12766341	12766557	36.9872	non-alignable	NR_033383	CT49
chr5	13842751	13842879	118.923	non-alignable	NM_001369	DNAH5
chr5	14628533	14628801	2797.12	non-alignable	NM_138348	FAM105B
chr5	26740452	26740562	111.443	non-alignable	none	NA
chr5	29964143	29964382	1256.53	non-alignable	none	NA
chr5	30216667	30216883	73.3106	non-alignable	none	NA
chr5	30216993	30217218	458.921	non-alignable	none	NA
chr5	30345856	30346072	46.4255	non-alignable	none	NA
chr5	34410820	34411036	79.0894	non-alignable	none	NA
chr5	35928793	35929009	66.2485	non-alignable	NM_144647	CAPSL
chr5	37490664	37490755	112.168	non-alignable	NM_018034	WDR70
chr5	41636873	41636953	100.578	non-alignable	none	NA
chr5	44743260	44743476	50.4827	non-alignable	none	NA
chr5	54151091	54151307	52.9906	non-alignable	none	NA
chr5	74214969	74215160	234.864	non-alignable	none	NA
chr5	76197398	76197523	116.389	non-alignable	NM_130772	S100Z
chr5	79420433	79420649	58.6998	non-alignable	NM_178276	SERINC5
chr5	86242052	86242268	37.322	non-alignable	none	NA
chr5	94466690	94466906	45.5918	non-alignable	NM_024717	MCTP1
chr5	102790558	102790786	612.586	non-alignable	none	NA
chr5	110201408	110201689	1439.28	non-alignable	none	NA
chr5	125410324	125410511	231.388	non-alignable	none	NA
chr5	131235502	131235678	226.965	non-alignable	NM_001278059	LOC728637
chr5	136099342	136099517	158.833	non-alignable	none	NA
chr5	140098469	140098685	52.2037	non-alignable	NR_026704	VTRNA1-2
chr5	140105694	140105942	766.993	non-alignable	NR_026705	VTRNA1-3
chr5	151275261	151275426	158.77	non-alignable	NM_000171	GLRA1
chr5	151922352	151922637	4333.78	non-alignable	none	NA
chr5	154407641	154407857	60.741	non-alignable	NM_001099293	KIF4B
chr5	161402478	161402646	155.784	non-alignable	none	NA
chr5	172731094	172731270	249.971	non-alignable	NM_003714	STC2
chr5	173739068	173739284	51.7214	non-alignable	none	NA
chr5	173744344	173744560	66.4712	non-alignable	none	NA
chr5	176233252	176233514	1648.36	non-alignable	NM_133369	UNC5A
chr5	177008630	177008899	2169.32	non-alignable	NM_017510	TMED9
chr5	177626706	177626922	46.4402	non-alignable	NM_031266	HNRNPAB
chr5	178738736	178738952	44.2708	non-alignable	NM_014244	ADAMTS2
chr6	5026882	5027098	38.9719	non-alignable	NM_006638	RPP40
chr6	5055462	5055619	205.832	non-alignable	NM_001145115	PPP1R3G
chr6	26251797	26252013	37.0848	non-alignable	NM_003524	HIST1H2BH
chr6	26689867	26690076	197.298	non-alignable	NM_001242799	ZNF322
chr6	27560666	27560766	167.6	non-alignable	none	NA
chr6	28479642	28479858	48.0377	non-alignable	NM_182701	GPX6
chr6	28642001	28642217	70.3073	non-alignable	none	NA
chr6	28733843	28734019	184.26	non-alignable	none	NA
chr6	28770604	28770852	322.116	non-alignable	none	NA
chr6	28785029	28785245	37.2209	non-alignable	NR_033379	LOC401242
chr6	29670289	29670521	287.797	non-alignable	NM_001098479	HLA-F
chr6	29700922	29701145	663.018	non-alignable	NR_026972	HLA-F-AS1
chr6	29829398	29829549	143.626	non-alignable	NR_001434	HLA-H
chr6	30250401	30250617	73.4904	non-alignable	NR_052012	HCG17
chr6	30278919	30279160	524.987	non-alignable	NR_052012|NR_102326	HCG17|HCG18
chr6	30346160	30346436	1981.78	non-alignable	NM_001199120	RPP21
chr6	30364795	30365035	409.258	non-alignable	none	NA
chr6	31261141	31261434	1703.79	non-alignable	NM_002117	HLA-C
chr6	31343598	31343705	117.215	non-alignable	NM_005514	HLA-B
chr6	31357307	31357523	78.6007	non-alignable	NR_036523	MICA
chr6	31454258	31454474	43.7057	non-alignable	NM_005931	MICB
chr6	32430429	32430563	147.017	non-alignable	NM_019111	HLA-DRA
chr6	33049258	33049474	38.9708	non-alignable	NM_001242525	HLA-DPA1
chr6	33851373	33851589	44.0877	non-alignable	NR_038989	LINC01016
chr6	34576580	34576796	62.737	non-alignable	NM_022758	C6orf106
chr6	35910261	35910406	178.982	non-alignable	NR_034069	SRPK1
chr6	36152186	36152402	47.813	non-alignable	NM_015695	BRPF3
chr6	36342064	36342280	55.921	non-alignable	NM_001207035	ETV7
chr6	36344126	36344212	103.391	non-alignable	NM_001207035	ETV7
chr6	36459479	36459715	718.834	non-alignable	NM_152990	PXT1
chr6	39676159	39676375	43.9974	non-alignable	NM_145027	KIF6
chr6	41299286	41299502	47.0976	non-alignable	NM_001199510	NCR2
chr6	44253327	44253601	2338.13	non-alignable	NM_182539	TCTE1
chr6	62268786	62269010	554.971	non-alignable	NM_001190706	MTRNR2L9
chr6	74424105	74424321	43.3165	non-alignable	NM_001159587	CD109
chr6	77869594	77869690	107.95	non-alignable	none	NA
chr6	79239992	79240237	963.086	non-alignable	none	NA
chr6	79992198	79992414	53.3866	non-alignable	NM_004242	HMGN3
chr6	87067700	87067958	1165.4	non-alignable	none	NA
chr6	87338930	87339135	503.217	non-alignable	none	NA
chr6	89991513	89991762	631.245	non-alignable	NM_002043	GABRR2
chr6	90168510	90168757	842.377	non-alignable	NM_014942	ANKRD6
chr6	92971186	92971402	48.362	non-alignable	none	NA
chr6	95071099	95071258	132.238	non-alignable	none	NA
chr6	96564618	96564878	1062.18	non-alignable	NM_006581	FUT9
chr6	102846745	102846973	803.327	non-alignable	none	NA
chr6	103631916	103632174	1202.17	non-alignable	none	NA
chr6	107309965	107310181	47.1741	non-alignable	NM_016487	C6orf203
chr6	123344193	123344465	2908	non-alignable	NM_001010852	CLVS2
chr6	124287212	124287428	66.8502	non-alignable	NM_153355	NKAIN2
chr6	130113427	130113517	100.886	non-alignable	NM_001010876	TMEM244
chr6	131512805	131513021	41.7629	non-alignable	NM_016377	AKAP7
chr6	136736835	136737063	465.533	non-alignable	NM_003980	MAP7
chr6	145793515	145793731	55.2238	non-alignable	none	NA
chr6	153380251	153380467	55.9184	non-alignable	NM_012419	RGS17
chr6	153460193	153460301	99.4931	non-alignable	NM_012419	RGS17
chr6	158965730	158965814	108.724	non-alignable	NM_020823	TMEM181
chr6	160114686	160114902	69.7231	non-alignable	NM_001024465	SOD2
chr6	162639176	162639230	75.5481	non-alignable	NM_013987	PARK2
chr6	166257675	166257891	38.5471	non-alignable	none	NA
chr6	166511672	166511726	97.1954	non-alignable	none	NA
chr6	166717802	166717856	83.1619	non-alignable	NM_175922	PRR18
chr6	167001684	167001790	113.003	non-alignable	NM_001006932	RPS6KA2
chr6	168665268	168665484	37.8972	non-alignable	NM_001286351	DACT2
chr6	170572620	170572836	77.175	non-alignable	NR_002787	LOC154449
chr7	936283	936425	130.372	non-alignable	NM_015949	GET4
chr7	1702443	1702651	202.943	non-alignable	NM_001128636	ELFN1
chr7	4509951	4510214	1264.61	non-alignable	none	NA
chr7	12937716	12937921	338.489	non-alignable	none	NA
chr7	15136584	15136800	44.2371	non-alignable	none	NA
chr7	32396134	32396350	57.4407	non-alignable	none	NA
chr7	36084204	36084420	43.327	non-alignable	none	NA
chr7	39814120	39814223	103.962	non-alignable	NR_026999	LINC00265
chr7	39826141	39826359	258.987	non-alignable	NR_026999	LINC00265
chr7	43648818	43648911	114.219	non-alignable	NM_004760	STK17A
chr7	43966547	43966651	115.386	non-alignable	NM_015983	UBE2D4
chr7	44822146	44822362	53.9025	non-alignable	NM_021130	PPIA
chr7	45388809	45388996	287.51	non-alignable	none	NA
chr7	45630345	45630537	271.461	non-alignable	NM_021116|NM_001281768	ADCY1
chr7	51465380	51465616	617.301	non-alignable	none	NA
chr7	51477744	51477887	135.816	non-alignable	none	NA
chr7	51519151	51519367	58.3578	non-alignable	none	NA
chr7	53120422	53120478	84.4264	non-alignable	NM_182595	POM121L12
chr7	54140551	54140682	153.001	non-alignable	none	NA
chr7	55374893	55375109	38.3368	non-alignable	none	NA
chr7	55594615	55594883	1169	non-alignable	NM_001284282|NM_030796	VOPP1
chr7	55821041	55821262	217.171	non-alignable	NR_003949	FKBP9L
chr7	57394914	57395021	94.3196	non-alignable	none	NA
chr7	63635464	63635627	171.109	non-alignable	NM_001159524	ZNF735
chr7	65285361	65285592	551.197	non-alignable	NR_038378	LOC441242
chr7	65297290	65297542	1147.09	non-alignable	NM_173517	VKORC1L1
chr7	65886914	65887117	278.107	non-alignable	NR_026873	LINC00174
chr7	66268393	66268609	64.7751	non-alignable	NM_014504	RABGEF1
chr7	66359572	66359854	1756.06	non-alignable	NM_017994	TMEM248
chr7	66394281	66394429	137.813	non-alignable	NM_017994	TMEM248
chr7	66696239	66696455	65.7567	non-alignable	NM_018264	TYW1
chr7	67490460	67490644	234.072	non-alignable	none	NA
chr7	67872510	67872734	428.327	non-alignable	none	NA
chr7	70552945	70553121	215.522	non-alignable	NM_022479	WBSCR17
chr7	71216627	71216843	54.6273	non-alignable	NM_022479	WBSCR17
chr7	71311207	71311495	2023.05	non-alignable	NM_031468	CALN1
chr7	71390691	71390907	79.3249	non-alignable	NM_031468	CALN1
chr7	72047536	72047752	74.77	non-alignable	NM_001145441	TYW1B
chr7	73678344	73678560	46.2845	non-alignable	NM_001278793	RFC2
chr7	75854749	75855033	3040.74	non-alignable	NM_001110199	SRRM3
chr7	76053429	76053560	138.788	non-alignable	NM_007155	ZP3
chr7	77044556	77044772	37.7418	non-alignable	NM_017439	GSAP
chr7	77066299	77066486	206.267	non-alignable	NM_017439	GSAP
chr7	82366075	82366247	231.17	non-alignable	NM_033026	PCLO
chr7	99155091	99155253	172.709	non-alignable	NM_001083956	ZNF655
chr7	99517836	99517995	204.353	non-alignable	NM_033091	TRIM4
chr7	99726905	99727121	48.9962	non-alignable	NM_203397	MBLAC1
chr7	100684669	100684845	162.089	non-alignable	NM_001040105	MUC17
chr7	100701718	100702005	3958.04	non-alignable	NM_001040105	MUC17
chr7	101639586	101639802	42.0034	non-alignable	NM_001913	CUX1
chr7	105054558	105054804	753.934	non-alignable	NM_182692	SRPK2
chr7	119055909	119055964	100.791	non-alignable	none	NA
chr7	125942318	125942534	48.6563	non-alignable	none	NA
chr7	128274030	128274154	75.696	non-alignable	NR_024368	LINC01000
chr7	128286022	128286251	524.585	non-alignable	NR_024368	LINC01000
chr7	128515702	128515918	49.7993	non-alignable	NM_001195150	LOC100130705
chr7	128563596	128563669	94.9829	non-alignable	NM_001135914	KCP
chr7	129162512	129162773	1282.99	non-alignable	NM_001195243	SMKR1
chr7	131334120	131334343	385.19	non-alignable	none	NA
chr7	134966303	134966519	79.7168	non-alignable	NM_182489	STRA8
chr7	138572164	138572380	51.7583	non-alignable	NM_020910	KIAA1549
chr7	139438033	139438249	67.0119	non-alignable	NM_001113239	HIPK2
chr7	145809971	145810153	231.997	non-alignable	NM_014141	CNTNAP2
chr7	148673059	148673157	116.279	non-alignable	NM_004911	PDIA4
chr7	152759035	152759326	3747.55	non-alignable	none	NA
chr7	152843813	152844029	78.7347	non-alignable	none	NA
chr7	153752641	153752913	2465.86	non-alignable	NM_001039350	DPP6
chr7	154999087	154999266	194.108	non-alignable	none	NA
chr7	158346889	158347156	1724.96	non-alignable	NM_130842	PTPRN2
chr7	158355810	158356026	76.5843	non-alignable	NM_130842	PTPRN2
chr7	158423396	158423612	64.6145	non-alignable	NR_049893	MIR5707
chr8	207205	207421	57.0334	non-alignable	NR_003572	RPL23AP53
chr8	529840	529978	152.04	non-alignable	NM_175075	TDRP
chr8	930501	930687	238.132	non-alignable	NR_073466	ERICH1-AS1
chr8	1278207	1278472	1471.49	non-alignable	NR_033895	LOC286083
chr8	1278978	1279194	37.8692	non-alignable	NR_033895	LOC286083
chr8	1486048	1486305	1269.14	non-alignable	NM_001277161	DLGAP2
chr8	1916397	1916613	50.9932	non-alignable	NM_014867	KBTBD11
chr8	1971306	1971522	70.4683	non-alignable	NM_003970	MYOM2
chr8	2003837	2003891	88.0636	non-alignable	NM_003970	MYOM2
chr8	2231543	2231774	582.008	non-alignable	none	NA
chr8	2263230	2263446	57.5759	non-alignable	none	NA
chr8	4252470	4252687	454.256	non-alignable	NM_033225	CSMD1
chr8	11463291	11463578	1963.67	non-alignable	NR_040035	LINC00208
chr8	16339917	16340101	226.72	non-alignable	none	NA
chr8	16700692	16700813	117.631	non-alignable	none	NA
chr8	20204414	20204630	41.3639	non-alignable	none	NA
chr8	25922422	25922638	46.9569	non-alignable	NM_022659	EBF2
chr8	26067198	26067418	469.021	non-alignable	none	NA
chr8	26108090	26108161	113.347	non-alignable	NM_002717	PPP2R2A
chr8	30137600	30137816	41.5266	non-alignable	NR_039605	MIR548O2
chr8	33130270	33130426	146.501	non-alignable	none	NA
chr8	36517505	36517721	82.1559	non-alignable	none	NA
chr8	38591095	38591215	125.611	non-alignable	NM_001146216	TACC1
chr8	41330116	41330332	69.6746	non-alignable	NM_016099	GOLGA7
chr8	42626568	42626784	39.4307	non-alignable	NM_004198	CHRNA6
chr8	48178398	48178575	211.297	non-alignable	NM_001282916	SPIDR
chr8	48678214	48678430	63.752	non-alignable	NM_005195	CEBPD
chr8	49773247	49773423	208.298	non-alignable	none	NA
chr8	51475925	51476160	918.765	non-alignable	NM_018967	SNTG1
chr8	52282405	52282621	41.0456	non-alignable	NM_144651	PXDNL
chr8	53738904	53739120	46.9074	non-alignable	none	NA
chr8	62067380	62067596	41.6443	non-alignable	none	NA
chr8	62893289	62893505	51.563	non-alignable	none	NA
chr8	74558600	74558834	725.476	non-alignable	NM_001164380|NM_001164384	STAU2
chr8	76131350	76131566	50.6482	non-alignable	NR_103849	CASC9
chr8	78729268	78729484	54.7412	non-alignable	none	NA
chr8	80141685	80141851	158.419	non-alignable	none	NA
chr8	87758486	87758702	53.9972	non-alignable	NM_019098	CNGB3
chr8	90119589	90119852	1833.86	non-alignable	none	NA
chr8	96079721	96079898	201.786	non-alignable	NR_036105	MIR3150A
chr8	101071854	101072070	48.6529	non-alignable	NM_015668	RGS22
chr8	114498578	114498794	41.2189	non-alignable	NM_198123	CSMD3
chr8	123337178	123337394	60.5827	non-alignable	none	NA
chr8	125172753	125172969	74.2588	non-alignable	NR_103547	FER1L6-AS2
chr8	134607564	134607671	94.1918	non-alignable	NM_173344	ST3GAL1
chr8	136312776	136312992	63.4713	non-alignable	NR_026706	LOC286094
chr8	139829795	139830017	392.65	non-alignable	NM_152888	COL22A1
chr8	140081564	140081749	229.625	non-alignable	none	NA
chr8	140083423	140083682	1931.64	non-alignable	none	NA
chr8	140573630	140573873	970.372	non-alignable	NR_104210	KCNK9
chr8	140671002	140671276	2564.68	non-alignable	NR_104210	KCNK9
chr8	142558444	142558634	235.206	non-alignable	NM_207414	MROH5
chr8	142678996	142679212	49.14	non-alignable	none	NA
chr8	143464717	143464997	2653.42	non-alignable	NM_145003	TSNARE1
chr8	144052458	144052674	43.0487	non-alignable	NR_102426	CDC42P3
chr8	144183247	144183525	1661.99	non-alignable	NM_173687	C8orf31
chr8	144367227	144367409	219.676	non-alignable	NM_030895	ZNF696
chr8	145094047	145094263	49.4127	non-alignable	NM_198572	SPATC1
chr9	2755353	2755569	38.3037	non-alignable	NM_133497	KCNV2
chr9	3716557	3716652	109.59	non-alignable	none	NA
chr9	4786741	4786853	115.49	non-alignable	NM_005772	RCL1
chr9	5321667	5321890	427.386	non-alignable	NM_134441	RLN2
chr9	5397634	5397834	280.915	non-alignable	NM_018465	PLGRKT
chr9	11558178	11558394	54.995	non-alignable	none	NA
chr9	25948327	25948451	129.352	non-alignable	none	NA
chr9	29006760	29006976	88.5697	non-alignable	NM_001258282	LINGO2
chr9	32681843	32682059	67.0101	non-alignable	NM_153809	TAF1L
chr9	72764419	72764635	47.8395	non-alignable	NM_153267	MAMDC2
chr9	74408743	74408959	36.4179	non-alignable	NM_001135820	TMEM2
chr9	76954855	76954989	139.723	non-alignable	none	NA
chr9	80190763	80191020	3211.6	non-alignable	NM_004297	GNA14
chr9	85662874	85662994	132.866	non-alignable	NM_152573	RASEF
chr9	90664639	90664846	358.171	non-alignable	none	NA
chr9	91505279	91505495	73.3037	non-alignable	none	NA
chr9	93025492	93025708	71.2762	non-alignable	none	NA
chr9	93996862	93997102	954.049	non-alignable	NM_001698	AUH
chr9	94298724	94298940	42.1498	non-alignable	none	NA
chr9	94342498	94342714	72.7631	non-alignable	none	NA
chr9	96524206	96524400	339.582	non-alignable	none	NA
chr9	97252829	97253071	963.184	non-alignable	NM_032558	HIATL1
chr9	105931453	105931669	64.6582	non-alignable	none	NA
chr9	110857834	110858050	42.6565	non-alignable	none	NA
chr9	112163882	112164098	45.6408	non-alignable	NM_001145368	PTPN3
chr9	112173344	112173560	46.186	non-alignable	NM_001145368	PTPN3
chr9	112779566	112779782	79.8307	non-alignable	NM_147150	PALM2-AKAP2
chr9	115894163	115894442	2593.4	non-alignable	NM_001860	SLC31A2
chr9	120991755	120991971	49.9048	non-alignable	none	NA
chr9	123014596	123014848	1004.95	non-alignable	NR_029604	MIR147A
chr9	123704747	123704963	74.4996	non-alignable	NM_001190945	TRAF1
chr9	123812925	123813141	40.4553	non-alignable	NM_001735	C5
chr9	132154555	132154747	176.385	non-alignable	none	NA
chr9	133820167	133820376	311.267	non-alignable	NM_001145106	FIBCD1
chr9	136117736	136117872	135.245	non-alignable	NM_020469	ABO
chr9	138408703	138408919	90.5481	non-alignable	NM_001252618	LCN1
chr9	138527242	138527458	37.1278	non-alignable	NM_182974	GLT6D1
chr9	139134797	139135013	40.5984	non-alignable	NM_181701	QSOX2
chrX	420250	420466	67.573	non-alignable	none	NA
chrX	656168	656384	67.9141	non-alignable	NM_006883	SHOX
chrX	1009726	1009942	41.7787	non-alignable	none	NA
chrX	1368277	1368476	299.284	non-alignable	NM_001161529	CSF2RA
chrX	3908687	3908919	532.329	non-alignable	none	NA
chrX	4759517	4759674	180.424	non-alignable	none	NA
chrX	5260054	5260236	283.195	non-alignable	none	NA
chrX	5550326	5550573	608.089	non-alignable	none	NA
chrX	5804826	5805042	68.4838	non-alignable	NM_001282145	NLGN4X
chrX	5883534	5883761	596.609	non-alignable	NM_001282145	NLGN4X
chrX	6304986	6305193	341.997	non-alignable	NR_039927	MIR4770
chrX	6731943	6732197	1031.3	non-alignable	none	NA
chrX	6944488	6944704	83.3714	non-alignable	NM_001135565	HDHD1
chrX	7076630	7076819	232.996	non-alignable	NM_001135565	HDHD1
chrX	7418558	7418732	147.141	non-alignable	none	NA
chrX	7492450	7492717	1657.25	non-alignable	none	NA
chrX	7498241	7498479	618.439	non-alignable	none	NA
chrX	7971426	7971642	56.9621	non-alignable	none	NA
chrX	8213525	8213776	1057.2	non-alignable	none	NA
chrX	9909386	9909502	133.13	non-alignable	NM_001649	SHROOM2
chrX	10051344	10051594	566.982	non-alignable	NM_015691	WWC3
chrX	16968721	16968802	98.4537	non-alignable	NM_004726	REPS2
chrX	32793178	32793394	77.7466	non-alignable	NM_000109	DMD
chrX	35600874	35601090	69.128	non-alignable	none	NA
chrX	42157930	42158146	43.4377	non-alignable	none	NA
chrX	43126336	43126466	122.166	non-alignable	none	NA
chrX	47930725	47930941	56.6018	non-alignable	NM_001282202	ZNF630
chrX	48205586	48205802	42.4319	non-alignable	NM_021014	SSX3
chrX	51964243	51964323	99.1191	non-alignable	NR_003711|NR_102368	SNORA11D|SNORA11E
chrX	53065420	53065629	375.629	non-alignable	NM_018969	GPR173
chrX	54860490	54860706	48.8766	non-alignable	NR_002953	SNORA11
chrX	57696488	57696704	47.6822	non-alignable	none	NA
chrX	64414562	64414706	147.51	non-alignable	none	NA
chrX	75697893	75698023	146.391	non-alignable	NM_020932	MAGEE1
chrX	83644922	83645013	84.4937	non-alignable	NM_144657	HDX
chrX	91934322	91934538	59.0112	non-alignable	none	NA
chrX	92424965	92425030	102.745	non-alignable	none	NA
chrX	92643511	92643727	45.4138	non-alignable	none	NA
chrX	95005331	95005547	70.9102	non-alignable	none	NA
chrX	102306078	102306294	60.9235	non-alignable	NM_018476	BEX1
chrX	108504588	108504804	46.2675	non-alignable	none	NA
chrX	111351822	111351961	130.466	non-alignable	NM_001004308	ZCCHC16
chrX	119134423	119134639	52.5388	non-alignable	none	NA
chrX	119347646	119347762	133.519	non-alignable	NR_027131	NKAPP1
chrX	134065767	134065983	61.6454	non-alignable	NM_019556	MOSPD1
chrX	140899394	140899451	73.8351	non-alignable	NM_138702	MAGEC3
chrX	141016284	141016500	64.4909	non-alignable	NM_005462	MAGEC1
chrX	149005745	149005961	43.6218	non-alignable	NM_001166400	MAGEA8
chrX	151286610	151286826	43.4683	non-alignable	NM_021049	MAGEA5
chrY	5664140	5664356	45.4091	non-alignable	none	NA
chrY	7696746	7696962	84.4009	non-alignable	NR_001551	TTTY12
chrY	13909935	13910124	257.366	non-alignable	none	NA
chrY	15551397	15551613	88.1651	non-alignable	NM_001258270	UTY
chrY	16343647	16343913	1798.14	non-alignable	none	NA
chrY	16350245	16350479	274.243	non-alignable	none	NA
chrY	17404824	17405080	1273.49	non-alignable	none	NA
chrY	17440160	17440376	63.0404	non-alignable	none	NA
chrY	17887859	17888056	207.222	non-alignable	none	NA
chrY	21254062	21254278	36.3396	non-alignable	NR_001543	TTTY14
chr1	1111908	1111975	94.8625	non-conserved	NM_001130045	TTLL10
chr1	1235482	1235698	40.1205	non-conserved	NM_030649	ACAP3
chr1	1235897	1236113	72.7281	non-conserved	NM_030649	ACAP3
chr1	1476470	1476686	36.565	non-conserved	NM_001114748	TMEM240
chr1	1535934	1536162	496.145	non-conserved	NM_001242659	C1orf233
chr1	1564059	1564118	92.4704	non-conserved	NM_006983	MMP23B
chr1	1875439	1875684	731.728	non-conserved	NM_178545	TMEM52
chr1	1906361	1906591	483.582	non-conserved	NM_001080484	KIAA1751
chr1	2391419	2391565	130.494	non-conserved	NM_014638	PLCH2
chr1	2398715	2398931	45.2218	non-conserved	NM_014638	PLCH2
chr1	2414127	2414371	548.714	non-conserved	NM_014638	PLCH2
chr1	2439291	2439385	94.7855	non-conserved	NM_018216	PANK4
chr1	2487754	2487970	36.251	non-conserved	NM_003820	TNFRSF14
chr1	2517900	2518019	130.582	non-conserved	NR_036637	FAM213B
chr1	3021523	3021590	85.7004	non-conserved	NM_199454	PRDM16
chr1	3279654	3279848	221.779	non-conserved	NM_199454	PRDM16
chr1	3624009	3624225	78.7474	non-conserved	NM_005427	TP73
chr1	3631515	3631731	52.527	non-conserved	NM_005427	TP73
chr1	5258482	5258725	1093.49	non-conserved	none	NA
chr1	5464399	5464464	87.8873	non-conserved	none	NA
chr1	5507887	5508103	77.1844	non-conserved	none	NA
chr1	5816997	5817213	79.6061	non-conserved	none	NA
chr1	6113064	6113280	64.7669	non-conserved	NM_001199861	KCNAB2
chr1	6302637	6302853	51.734	non-conserved	NM_001024598	HES3
chr1	6363774	6363906	123.066	non-conserved	NM_007274	ACOT7
chr1	7062872	7063113	637.069	non-conserved	NM_015215	CAMTA1
chr1	7069952	7070168	63.9759	non-conserved	NM_015215	CAMTA1
chr1	7070945	7071114	188.319	non-conserved	NM_015215	CAMTA1
chr1	7106363	7106642	2186.78	non-conserved	NM_015215	CAMTA1
chr1	7238941	7239053	125.18	non-conserved	NM_015215	CAMTA1
chr1	7321543	7321759	40.4715	non-conserved	NM_015215	CAMTA1
chr1	7590465	7590657	236.946	non-conserved	NM_015215	CAMTA1
chr1	7655488	7655738	727.062	non-conserved	NM_015215	CAMTA1
chr1	7771022	7771238	46.0237	non-conserved	NM_015215	CAMTA1
chr1	7924104	7924320	75.2292	non-conserved	NM_021995	UTS2
chr1	8051854	8052039	147.009	non-conserved	NM_001123377	PARK7
chr1	8377683	8377899	48.7118	non-conserved	NM_001080397	SLC45A1
chr1	8913171	8913387	45.6453	non-conserved	NR_038351	ENO1-AS1
chr1	9285212	9285361	131.583	non-conserved	NM_004285	H6PD
chr1	9653661	9653756	96.4599	non-conserved	NM_001130924	TMEM201
chr1	10808542	10808758	42.5003	non-conserved	NM_001079843	CASZ1
chr1	10854068	10854284	47.6633	non-conserved	NM_001079843	CASZ1
chr1	10876894	10877072	247.143	non-conserved	NM_001079843	CASZ1
chr1	11159992	11160208	85.9606	non-conserved	NM_001001998	EXOSC10
chr1	11355310	11355387	85.2813	non-conserved	NM_013319	UBIAD1
chr1	11541174	11541390	40.3907	non-conserved	NM_020780	PTCHD2
chr1	11585690	11585906	38.7505	non-conserved	NM_020780	PTCHD2
chr1	11698304	11698427	121	non-conserved	NM_183412	FBXO44
chr1	11702548	11702764	40.2375	non-conserved	NM_183412	FBXO44
chr1	11954067	11954283	61.3357	non-conserved	NM_138346	KIAA2013
chr1	12074123	12074339	56.7415	non-conserved	NM_021933	MIIP
chr1	14816502	14816718	58.7841	non-conserved	none	NA
chr1	14988668	14988750	111.503	non-conserved	NM_201628	KAZN
chr1	15193790	15194049	938.62	non-conserved	NM_201628	KAZN
chr1	15352677	15352893	43.9614	non-conserved	NM_201628	KAZN
chr1	15396763	15396966	368.545	non-conserved	NM_201628	KAZN
chr1	15537260	15537476	53.0665	non-conserved	NM_001136217	TMEM51
chr1	15615886	15615950	85.6611	non-conserved	NM_052929	FHAD1
chr1	16053608	16053819	271.184	non-conserved	NM_015164	PLEKHM2
chr1	16718968	16719184	53.2223	non-conserved	NM_001271869	SZRD1
chr1	17510330	17510546	64.6667	non-conserved	NM_013358	PADI1
chr1	17959134	17959209	85.8868	non-conserved	NM_018125	ARHGEF10L
chr1	18167667	18167883	37.9831	non-conserved	NM_030812	ACTL8
chr1	18245983	18246278	2787.67	non-conserved	none	NA
chr1	18246419	18246635	61.1826	non-conserved	none	NA
chr1	18339289	18339512	388.404	non-conserved	none	NA
chr1	18582837	18583153	4074.82	non-conserved	NM_032880	IGSF21
chr1	18646741	18646912	179.127	non-conserved	NM_032880	IGSF21
chr1	18664377	18664509	144.734	non-conserved	NM_032880	IGSF21
chr1	18980068	18980291	415.698	non-conserved	NM_001135254	PAX7
chr1	19063303	19063519	37.4157	non-conserved	NM_001135254	PAX7
chr1	20002933	20003243	3535.64	non-conserved	NM_000871	HTR6
chr1	20135629	20135873	817.045	non-conserved	NM_019062	RNF186
chr1	20605560	20605776	39.1559	non-conserved	NM_001039500	VWA5B1
chr1	20612410	20612626	49.0816	non-conserved	NM_001039500	VWA5B1
chr1	20685275	20685491	58.5088	non-conserved	NM_001039500	VWA5B1
chr1	20765810	20766074	1627.33	non-conserved	NR_033887	LOC339505
chr1	20834248	20834464	48.6338	non-conserved	NM_024544	MUL1
chr1	21921016	21921233	330.319	non-conserved	NM_002885	RAP1GAP
chr1	21931090	21931306	36.1832	non-conserved	NM_002885	RAP1GAP
chr1	22033094	22033362	1120.11	non-conserved	NM_032236	USP48
chr1	22282562	22282778	66.3541	non-conserved	NM_005529	HSPG2
chr1	22516222	22516414	235.649	non-conserved	NM_030761	WNT4
chr1	22542782	22542998	73.9414	non-conserved	none	NA
chr1	22938007	22938309	5347.65	non-conserved	NM_015991	C1QA
chr1	23119660	23119876	48.4041	non-conserved	NM_017449	EPHB2
chr1	23407504	23407647	129.684	non-conserved	NM_001009999	KDM1A
chr1	23754174	23754320	126.196	non-conserved	NM_003196	TCEA3
chr1	23882671	23882866	215.767	non-conserved	NM_002167	ID3
chr1	24189251	24189411	162.045	non-conserved	NM_000147	FUCA1
chr1	24454733	24454811	117.594	non-conserved	NM_021258	IL22RA1
chr1	24524175	24524407	562.683	non-conserved	NR_027087	LOC284632
chr1	25431499	25431593	108.361	non-conserved	none	NA
chr1	25919202	25919314	107.056	non-conserved	NM_020379	MAN1C1
chr1	26863456	26863513	85.3011	non-conserved	NM_002953	RPS6KA1
chr1	26906157	26906288	151.546	non-conserved	NR_031740	MIR1976
chr1	26972354	26972501	138.166	non-conserved	none	NA
chr1	27481474	27481690	45.5158	non-conserved	NR_046474	SLC9A1
chr1	27706792	27707008	44.5597	non-conserved	NM_207397	CD164L2
chr1	27815040	27815119	99.1382	non-conserved	NM_001201404	WASF2
chr1	27879558	27879732	138.747	non-conserved	NM_001029882	AHDC1
chr1	28267486	28267702	79.6186	non-conserved	NM_014474	SMPDL3B
chr1	28832484	28832700	36.4413	non-conserved	NR_030726|NR_036473	RCC1|SNHG3
chr1	28908250	28908466	41.6339	non-conserved	NR_024127	SNHG12
chr1	29045189	29045318	152.076	non-conserved	NM_001173128	YTHDF2
chr1	29805008	29805305	734.673	non-conserved	none	NA
chr1	30422588	30422839	575.408	non-conserved	none	NA
chr1	30815451	30815720	575.826	non-conserved	none	NA
chr1	31331741	31332028	2508.15	non-conserved	NM_014654	SDC3
chr1	31654350	31654566	47.4799	non-conserved	NM_024522	NKAIN1
chr1	31656881	31657097	49.9118	non-conserved	NM_024522	NKAIN1
chr1	32089002	32089218	50.84	non-conserved	NM_001525	HCRTR1
chr1	32503470	32503686	76.1174	non-conserved	NR_073499	KHDRBS1
chr1	33321571	33321787	81.5705	non-conserved	NM_001256121	S100PBP
chr1	33429356	33429496	142.585	non-conserved	NM_153341	RNF19B
chr1	33532184	33532400	36.4084	non-conserved	NM_052998	ADC
chr1	33605725	33605942	371.226	non-conserved	NM_018207	TRIM62
chr1	33687162	33687378	36.7186	non-conserved	NM_152493	ZNF362
chr1	34101284	34101500	36.6868	non-conserved	NM_052896	CSMD2
chr1	34319774	34320015	682.612	non-conserved	NM_052896	CSMD2
chr1	34442669	34442816	142.995	non-conserved	NM_052896	CSMD2
chr1	34499706	34499953	961.392	non-conserved	NM_052896	CSMD2
chr1	34612456	34612579	125.945	non-conserved	NM_052896	CSMD2
chr1	34731600	34731816	59.671	non-conserved	NM_032884	C1orf94
chr1	34786432	34786648	56.4096	non-conserved	none	NA
chr1	34867324	34867540	40.3557	non-conserved	none	NA
chr1	34944355	34944601	620.501	non-conserved	none	NA
chr1	35175207	35175462	1184.2	non-conserved	NM_005268	GJB5
chr1	35373133	35373422	2331.8	non-conserved	NM_001080418	DLGAP3
chr1	35544759	35544975	37.8952	non-conserved	NM_024772	ZMYM1
chr1	36555455	36555671	74.6004	non-conserved	NM_017825	ADPRHL2
chr1	36846295	36846511	55.8558	non-conserved	NM_032017	STK40
chr1	37069123	37069381	1131.28	non-conserved	none	NA
chr1	37269542	37269782	554.047	non-conserved	NM_000831	GRIK3
chr1	37331867	37332091	530.608	non-conserved	NM_000831	GRIK3
chr1	37388520	37388736	37.6288	non-conserved	NM_000831	GRIK3
chr1	37494627	37494843	53.7067	non-conserved	NM_000831	GRIK3
chr1	37504801	37505017	68.4676	non-conserved	NM_000831	GRIK3
chr1	37609478	37609731	1234.26	non-conserved	NR_036217	MIR4255
chr1	37876382	37876680	3707.89	non-conserved	NR_038842	LOC728431
chr1	37904675	37904874	322.531	non-conserved	NR_038842	LOC728431
chr1	38331525	38331675	159.582	non-conserved	NM_005540	INPP5B
chr1	38415325	38415541	63.7086	non-conserved	NM_005540	INPP5B
chr1	38513498	38513757	1082.16	non-conserved	NM_002699	POU3F1
chr1	38601369	38601585	48.6606	non-conserved	NR_037432	MIR3659
chr1	38704892	38705108	48.4956	non-conserved	NR_038928	LOC339442
chr1	39194773	39194859	96.2946	non-conserved	none	NA
chr1	39597611	39597827	75.5327	non-conserved	NM_012090	MACF1
chr1	40156971	40157169	180.119	non-conserved	NM_016257	HPCAL4
chr1	40160762	40160978	50.0334	non-conserved	NM_016257	HPCAL4
chr1	40200989	40201205	40.4091	non-conserved	NM_203456	PPIE
chr1	40828481	40828687	391.696	non-conserved	NM_022733	SMAP2
chr1	41316236	41316452	36.9699	non-conserved	NM_133467	CITED4
chr1	41446586	41446802	43.569	non-conserved	NM_001905	CTPS1
chr1	41487720	41487936	60.0726	non-conserved	NM_144990	SLFNL1
chr1	41953473	41953689	53.4624	non-conserved	NM_001956	EDN2
chr1	41981862	41982027	279.118	non-conserved	NM_001127714	HIVEP3
chr1	42104329	42104394	86.9342	non-conserved	NM_001127714	HIVEP3
chr1	42121845	42122061	72.3954	non-conserved	NM_001127714	HIVEP3
chr1	42277740	42277956	56.1881	non-conserved	NM_001127714	HIVEP3
chr1	42340837	42341053	59.4687	non-conserved	NM_001127714|NR_038261	HIVEP3
chr1	42404942	42405199	2034.35	non-conserved	NR_038261	HIVEP3
chr1	42845505	42845773	1200.29	non-conserved	NM_173642	RIMKLA
chr1	43521555	43521641	99.0055	non-conserved	none	NA
chr1	43688664	43688850	228.31	non-conserved	NM_001195831	WDR65
chr1	44097847	44098090	658.518	non-conserved	NM_014663	KDM4A
chr1	44102015	44102231	46.1279	non-conserved	NM_014663	KDM4A
chr1	44320254	44320441	224.719	non-conserved	NM_001270461	ST3GAL3
chr1	44411804	44412093	1659.23	non-conserved	NM_014652	IPO13
chr1	44827170	44827386	36.562	non-conserved	NM_024066	ERI3
chr1	44997762	44997978	44.977	non-conserved	NM_018150	RNF220
chr1	45049903	45050119	74.2413	non-conserved	NM_018150	RNF220
chr1	45185151	45185241	99.1754	non-conserved	NM_001145636	C1orf228
chr1	46937873	46938071	496.784	non-conserved	NM_147192	DMBX1
chr1	47020714	47020930	65.1876	non-conserved	NM_001097611	KNCN
chr1	47396899	47397115	49.5271	non-conserved	NM_000778	CYP4A11
chr1	47613155	47613371	52.9109	non-conserved	NM_001010969	CYP4A22
chr1	48204308	48204530	514.648	non-conserved	NM_001194986	TRABD2B
chr1	48274347	48274544	252.498	non-conserved	NM_001194986	TRABD2B
chr1	48308107	48308277	203.034	non-conserved	NM_001194986	TRABD2B
chr1	48717648	48717826	222.032	non-conserved	NM_001011547	SLC5A9
chr1	48996469	48996824	4036.52	non-conserved	NM_032785	AGBL4
chr1	49219101	49219317	62.4827	non-conserved	NM_032785|NM_024603	BEND5|AGBL4
chr1	50710975	50711191	89.2702	non-conserved	NM_001144777	ELAVL4
chr1	50723738	50723816	109.002	non-conserved	none	NA
chr1	52199165	52199268	114.603	non-conserved	NR_036662	OSBPL9
chr1	53460437	53460596	180.5	non-conserved	NM_001193599	SCP2
chr1	53685829	53685974	129.732	non-conserved	NM_017887	C1orf123
chr1	54013936	54014152	59.0061	non-conserved	NM_147193	GLIS1
chr1	54085854	54085925	89.3728	non-conserved	NM_147193	GLIS1
chr1	54448227	54448443	49.822	non-conserved	NM_001276392	LDLRAD1
chr1	54641733	54641949	68.9133	non-conserved	NM_001031672	CYB5RL
chr1	54824308	54824431	128.867	non-conserved	NM_001009955	SSBP3
chr1	55170903	55171162	832.207	non-conserved	NR_037639|NR_026782	MROH7|MROH7-TTC4
chr1	55172213	55172363	122.794	non-conserved	NR_037639|NR_026782	MROH7|MROH7-TTC4
chr1	55269534	55269750	72.1181	non-conserved	NM_152607	C1orf177
chr1	55446626	55446842	70.8581	non-conserved	NM_182532	TMEM61
chr1	55503802	55504018	51.2285	non-conserved	NM_174936	PCSK9
chr1	55638100	55638239	148.176	non-conserved	NM_015306	USP24
chr1	55865065	55865281	43.9422	non-conserved	none	NA
chr1	55913294	55913510	36.6752	non-conserved	none	NA
chr1	56750773	56750850	103.541	non-conserved	none	NA
chr1	57444392	57444608	45.5081	non-conserved	NM_001278543	C8B
chr1	57490670	57490886	38.1447	non-conserved	NM_021080	DAB1
chr1	57794706	57794922	42.2188	non-conserved	NM_021080	DAB1
chr1	58137531	58137747	39.8244	non-conserved	NM_021080	DAB1
chr1	58299143	58299214	92.5638	non-conserved	NM_021080	DAB1
chr1	58543737	58543953	66.3546	non-conserved	NM_021080	DAB1
chr1	58675349	58675565	50.9813	non-conserved	NM_021080	DAB1
chr1	58701845	58702061	69.2059	non-conserved	NM_021080	DAB1
chr1	58710641	58710871	442.343	non-conserved	NM_021080	DAB1
chr1	58926219	58926478	1641.98	non-conserved	NM_145243	OMA1
chr1	59519999	59520092	97.3398	non-conserved	none	NA
chr1	59808543	59808741	256.031	non-conserved	NM_001113411	FGGY
chr1	59823378	59823618	587.685	non-conserved	NM_001113411	FGGY
chr1	60279236	60279452	60.2252	non-conserved	NM_015888	HOOK1
chr1	61416537	61416606	86.0727	non-conserved	none	NA
chr1	61439440	61439600	181.276	non-conserved	none	NA
chr1	61480021	61480206	221.127	non-conserved	none	NA
chr1	61759519	61759735	40.412	non-conserved	NM_001145511	NFIA
chr1	62777085	62777312	403.223	non-conserved	NM_181712	KANK4
chr1	63614355	63614477	122.208	non-conserved	NR_038252	LINC00466
chr1	63903954	63904013	90.8809	non-conserved	NM_013339	ALG6
chr1	63989186	63989300	144.646	non-conserved	NM_032437	EFCAB7
chr1	64294420	64294636	42.6858	non-conserved	NM_005012	ROR1
chr1	64372903	64372992	120.169	non-conserved	NM_005012	ROR1
chr1	64808890	64809106	86.7702	non-conserved	none	NA
chr1	64992878	64993094	59.694	non-conserved	NM_020925	CACHD1
chr1	64996840	64997056	65.8589	non-conserved	NM_020925	CACHD1
chr1	65433208	65433346	139.313	non-conserved	NM_002227	JAK1
chr1	65626632	65626768	137.661	non-conserved	NM_203464	AK4
chr1	65805644	65805823	189.841	non-conserved	NM_001256865	DNAJC6
chr1	66488639	66488922	1279.44	non-conserved	NM_001037341	PDE4B
chr1	69781414	69781630	52.8311	non-conserved	none	NA
chr1	70163081	70163297	37.9024	non-conserved	none	NA
chr1	74969901	74970117	42.2263	non-conserved	NM_015978|NM_001112808	FPGT-TNNI3K|TNNI3K
chr1	75037728	75037842	118.33	non-conserved	NM_001002912	C1orf173
chr1	76082533	76082824	1673.56	non-conserved	NM_001130058	SLC44A5
chr1	76819989	76820205	43.9589	non-conserved	NM_152996	ST6GALNAC3
chr1	77502320	77502577	1259.2	non-conserved	NM_030965	ST6GALNAC5
chr1	77779282	77779498	50.1604	non-conserved	NM_174858	AK5
chr1	81793474	81793652	230.359	non-conserved	none	NA
chr1	83045940	83046000	101.835	non-conserved	none	NA
chr1	83263951	83264167	63.1115	non-conserved	none	NA
chr1	84103373	84103539	181.102	non-conserved	none	NA
chr1	85137837	85138053	50.215	non-conserved	NM_014021	SSX2IP
chr1	85422399	85422615	42.8464	non-conserved	NM_153259	MCOLN2
chr1	86954735	86954951	49.0923	non-conserved	NM_001285	CLCA1
chr1	87546695	87546911	41.9303	non-conserved	NM_012262	HS2ST1
chr1	88148338	88148554	73.4685	non-conserved	none	NA
chr1	88407298	88407514	68.2696	non-conserved	none	NA
chr1	88487310	88487526	37.5732	non-conserved	none	NA
chr1	88959037	88959196	166.482	non-conserved	none	NA
chr1	89074806	89075022	69.7471	non-conserved	none	NA
chr1	90358499	90358715	65.2614	non-conserved	NM_001134479	LRRC8D
chr1	90425453	90425669	41.7207	non-conserved	NR_002830	GEMIN8P4
chr1	90460428	90460572	131.41	non-conserved	NR_002830	GEMIN8P4
chr1	90673335	90673551	65.4795	non-conserved	none	NA
chr1	91175396	91175612	44.4326	non-conserved	NM_020063	BARHL2
chr1	91189389	91189605	38.2908	non-conserved	NM_020063	BARHL2
chr1	93521825	93522125	2889.76	non-conserved	NM_001164391	MTF2
chr1	93544696	93544912	36.2176	non-conserved	NM_001164391	MTF2
chr1	94236264	94236519	1468.92	non-conserved	NM_001261408	BCAR3
chr1	94316313	94316529	77.3206	non-conserved	NM_001261408	BCAR3
chr1	94344185	94344323	153.1	non-conserved	NM_014597	DNTTIP2
chr1	94566316	94566456	123.996	non-conserved	NM_000350	ABCA4
chr1	95083999	95084190	298.027	non-conserved	NR_104131	LINC01057
chr1	95659354	95659413	72.7617	non-conserved	NM_001199679	TMEM56
chr1	95850173	95850471	3878.42	non-conserved	none	NA
chr1	95891229	95891445	67.2051	non-conserved	NR_033966	FLJ31662
chr1	97181159	97181375	60.3889	non-conserved	NM_021190	PTBP2
chr1	98585423	98585685	1972.19	non-conserved	none	NA
chr1	99571489	99571705	52.9314	non-conserved	NR_033940	LOC100129620
chr1	99730199	99730415	52.0875	non-conserved	NM_014839	LPPR4
chr1	100162282	100162395	133.339	non-conserved	NR_037516|NR_030382	MIR548D1|MIR548AA1
chr1	101765356	101765572	46.7481	non-conserved	NR_046482	RNU6-31P
chr1	103308261	103308477	70.0772	non-conserved	NM_001854	COL11A1
chr1	103572648	103572745	122.747	non-conserved	NM_001854	COL11A1
chr1	105394902	105395060	176.289	non-conserved	none	NA
chr1	106727835	106727965	126.319	non-conserved	none	NA
chr1	107645127	107645343	74.62	non-conserved	NM_001113226	NTNG1
chr1	107678136	107678417	2766.99	non-conserved	NM_001113226	NTNG1
chr1	108481993	108482164	210.084	non-conserved	NM_006113	VAV3
chr1	108535070	108535229	171.306	non-conserved	NR_046653	VAV3-AS1
chr1	110020592	110020808	67.8103	non-conserved	NM_001040709	SYPL2
chr1	110022087	110022303	73.4455	non-conserved	NM_153340	ATXN7L2
chr1	110098326	110098542	42.7039	non-conserved	NM_006496	GNAI3
chr1	110761442	110761674	572.891	non-conserved	NR_036437	KCNC4
chr1	111092766	111092982	58.4786	non-conserved	NM_005549	KCNA10
chr1	111162377	111162593	36.994	non-conserved	NM_001204269	KCNA2
chr1	111180068	111180284	52.7555	non-conserved	NM_001204269	KCNA2
chr1	111342809	111343045	710.721	non-conserved	none	NA
chr1	112074684	112074900	48.4728	non-conserved	NM_001081976	ADORA3
chr1	112321196	112321412	114.136	non-conserved	NM_004980	KCND3
chr1	112463376	112463592	78.9658	non-conserved	NM_004980	KCND3
chr1	112519514	112519730	41.953	non-conserved	NM_004980	KCND3
chr1	112626173	112626468	1664.6	non-conserved	none	NA
chr1	112775734	112775950	60.3067	non-conserved	none	NA
chr1	112879731	112879789	89.7445	non-conserved	none	NA
chr1	113044845	113044985	127.539	non-conserved	NM_004185	WNT2B
chr1	113060121	113060190	100.367	non-conserved	NM_004185	WNT2B
chr1	113270031	113270247	41.7887	non-conserved	NM_182759	FAM19A3
chr1	114699218	114699484	1212.36	non-conserved	NM_001270805	SYT6
chr1	115603212	115603440	427.744	non-conserved	NM_005725	TSPAN2
chr1	116012420	116012636	86.7474	non-conserved	none	NA
chr1	116339521	116339737	95.0335	non-conserved	NM_001232	CASQ2
chr1	116710576	116710792	78.4798	non-conserved	NM_152367	MAB21L3
chr1	116921932	116922148	63.5327	non-conserved	NM_000701	ATP1A1
chr1	118080272	118080488	89.3079	non-conserved	NM_006699	MAN1A2
chr1	118251718	118251934	53.6282	non-conserved	none	NA
chr1	119385212	119385428	51.8735	non-conserved	NM_152380	TBX15
chr1	120256473	120256689	40.6937	non-conserved	NM_006623	PHGDH
chr1	146743783	146743999	71.9669	non-conserved	NM_001256336	CHD1L
chr1	147032970	147033186	80.2954	non-conserved	NM_004326	BCL9
chr1	149859363	149859579	61.7408	non-conserved	NM_175065	HIST2H2AB
chr1	150208316	150208532	96.1588	non-conserved	NM_030920	ANP32E
chr1	150229411	150229627	47.7894	non-conserved	NM_012113	CA14
chr1	150979309	150979525	65.8955	non-conserved	NM_021222	PRUNE
chr1	151117437	151117653	57.9651	non-conserved	NM_030913	SEMA6C
chr1	151138440	151138656	41.7707	non-conserved	NR_037937	SCNM1
chr1	151588277	151588493	76.8305	non-conserved	NM_030918	SNX27
chr1	151645955	151646171	42.5543	non-conserved	NM_030918	SNX27
chr1	151801505	151801739	626.239	non-conserved	NM_005060	RORC
chr1	151967589	151967805	62.1173	non-conserved	NM_002966	S100A10
chr1	153963150	153963366	42.2214	non-conserved	NM_001030	RPS27
chr1	154675757	154676020	1101.71	non-conserved	NM_001204087	KCNN3
chr1	154747213	154747429	56.6446	non-conserved	NM_001204087	KCNN3
chr1	154885231	154885447	43.0451	non-conserved	NM_006556	PMVK
chr1	154972306	154972522	69.4805	non-conserved	NR_049765	ZBTB7B
chr1	155013247	155013463	39.7569	non-conserved	NM_001143687	DCST1
chr1	155022942	155023158	62.1936	non-conserved	NM_207197	ADAM15
chr1	155097163	155097379	43.7869	non-conserved	NM_182685	EFNA1
chr1	156085479	156085695	62.6304	non-conserved	NM_001282626|NM_001282625	LMNA
chr1	156349287	156349503	82.2224	non-conserved	NR_046115	RHBG
chr1	156383176	156383392	41.386	non-conserved	NM_006365	C1orf61
chr1	156392039	156392255	41.3451	non-conserved	NR_029691	MIR9-1
chr1	156446324	156446540	70.4089	non-conserved	NM_005920	MEF2D
chr1	156589168	156589384	36.7383	non-conserved	NM_021817	HAPLN2
chr1	156643638	156643854	42.1508	non-conserved	NM_006617	NES
chr1	156649951	156650129	217.242	non-conserved	NM_006617	NES
chr1	156678800	156679016	56.1631	non-conserved	NM_001199723	CRABP2
chr1	156811141	156811379	677.691	non-conserved	NM_014215	INSRR
chr1	156830190	156830406	39.0961	non-conserved	NM_014215	INSRR
chr1	156863022	156863238	74.4748	non-conserved	NM_001080471	PEAR1
chr1	156897241	156897457	48.9028	non-conserved	NM_144702	LRRC71
chr1	157124808	157124986	232.127	non-conserved	NM_001145312	ETV3
chr1	157555873	157556115	711.495	non-conserved	NM_031282	FCRL4
chr1	157957918	157958073	130.342	non-conserved	NM_018240	KIRREL
chr1	159035949	159036165	42.4519	non-conserved	NM_004833	AIM2
chr1	159177908	159178217	1480.68	non-conserved	NM_002036	DARC
chr1	159178334	159178581	638.093	non-conserved	NM_002036	DARC
chr1	159827778	159827994	71.8006	non-conserved	NM_001134233	C1orf204
chr1	159905556	159905801	922.406	non-conserved	NM_020789	IGSF9
chr1	160061551	160061767	79.9545	non-conserved	NM_001206665	IGSF8
chr1	160324237	160324453	48.5191	non-conserved	NM_015331	NCSTN
chr1	160343571	160343787	57.7598	non-conserved	NM_005598	NHLH1
chr1	161231406	161231593	244.789	non-conserved	NM_001102566	PCP4L1
chr1	161693652	161693821	222.81	non-conserved	NM_001002901	FCRLB
chr1	161696391	161696607	52.8221	non-conserved	NM_001002901	FCRLB
chr1	162200046	162200262	41.6516	non-conserved	NM_014697	NOS1AP
chr1	163208707	163208923	42.9566	non-conserved	NM_001254748	RGS5
chr1	163940140	163940356	62.7718	non-conserved	none	NA
chr1	164517241	164517358	112.324	non-conserved	NM_001204961	PBX1
chr1	164559491	164559577	102.782	non-conserved	NM_001204961	PBX1
chr1	164572161	164572215	95.9287	non-conserved	NM_001204961	PBX1
chr1	165197874	165198174	1630.46	non-conserved	NM_177398	LMX1A
chr1	165198510	165198603	113.392	non-conserved	NM_177398	LMX1A
chr1	165326202	165326367	167.345	non-conserved	NM_177398	LMX1A
chr1	166059675	166059795	117.253	non-conserved	NM_001017961	FAM78B
chr1	166097512	166097721	394.403	non-conserved	NM_001017961	FAM78B
chr1	166136381	166136554	239.357	non-conserved	NM_001017961	FAM78B
chr1	166354448	166354664	44.822	non-conserved	none	NA
chr1	167183090	167183151	88.4803	non-conserved	NM_002697	POU2F1
chr1	167208641	167208725	92.0579	non-conserved	NM_002697	POU2F1
chr1	167454223	167454439	86.9517	non-conserved	NM_198053	CD247
chr1	167737931	167738147	38.4507	non-conserved	NM_003953	MPZL1
chr1	168234034	168234250	43.2715	non-conserved	NM_005149	TBX19
chr1	168265105	168265236	148.655	non-conserved	NM_005149	TBX19
chr1	168389050	168389266	44.7809	non-conserved	NR_037851	LOC100505918
chr1	168578491	168578714	384.34	non-conserved	NM_002995	XCL1
chr1	170084136	170084374	766.761	non-conserved	NM_001136107	METTL11B
chr1	170498479	170498695	48.6762	non-conserved	NM_152281	GORAB
chr1	170738154	170738400	835.247	non-conserved	NM_022716	PRRX1
chr1	171282994	171283092	106.488	non-conserved	NM_002022	FMO4
chr1	171605353	171605607	1121.73	non-conserved	NM_000261	MYOC
chr1	171674397	171674613	62.1638	non-conserved	NR_033704	VAMP4
chr1	173836987	173837203	37.5976	non-conserved	NR_002578	GAS5
chr1	173884818	173885034	66.3282	non-conserved	NM_000488	SERPINC1
chr1	174302609	174302825	50.9735	non-conserved	NM_014857	RABGAP1L
chr1	175642947	175643163	41.7395	non-conserved	NM_003285	TNR
chr1	175660167	175660370	338.047	non-conserved	NM_003285	TNR
chr1	175694841	175695125	2912.89	non-conserved	NM_003285	TNR
chr1	175712800	175713016	80.9084	non-conserved	NM_003285	TNR
chr1	175905007	175905223	45.142	non-conserved	NR_002998	SCARNA3
chr1	176071495	176071694	379.54	non-conserved	NM_001001740	RFWD2
chr1	177806737	177806953	41.5022	non-conserved	none	NA
chr1	177860580	177860796	36.7684	non-conserved	NM_033127	SEC16B
chr1	179050943	179051159	38.3678	non-conserved	NM_022371	TOR3A
chr1	179924240	179924456	61.6059	non-conserved	NM_014810	CEP350
chr1	180602886	180603102	57.0548	non-conserved	NM_004736	XPR1
chr1	180867747	180867807	97.8496	non-conserved	NM_020950	KIAA1614
chr1	180896222	180896438	36.6571	non-conserved	NM_020950	KIAA1614
chr1	181144543	181144759	53.1442	non-conserved	none	NA
chr1	181258016	181258232	39.3248	non-conserved	none	NA
chr1	181734846	181735074	472.688	non-conserved	NM_000721	CACNA1E
chr1	181736244	181736460	44.9612	non-conserved	NM_000721	CACNA1E
chr1	182079857	182080074	376.993	non-conserved	NM_001009992	ZNF648
chr1	182096976	182097192	38.9444	non-conserved	none	NA
chr1	182644074	182644290	64.6161	non-conserved	NM_033345	RGS8
chr1	183339970	183340033	76.9558	non-conserved	NM_015039	NMNAT2
chr1	184516970	184517186	52.6464	non-conserved	NM_030806	C1orf21
chr1	184675382	184675598	47.7728	non-conserved	NM_025191	EDEM3
chr1	184943820	184944036	53.7351	non-conserved	NM_052966	FAM129A
chr1	185886838	185887122	2118.12	non-conserved	NM_031935	HMCN1
chr1	187019459	187019675	44.0589	non-conserved	none	NA
chr1	190501440	190501656	44.0523	non-conserved	none	NA
chr1	192196551	192196767	68.0008	non-conserved	NM_130782	RGS18
chr1	195082674	195082910	653.055	non-conserved	none	NA
chr1	195288143	195288359	42.3872	non-conserved	none	NA
chr1	197782841	197783057	56.3299	non-conserved	NM_001195215	DENND1B
chr1	199212597	199212813	73.7543	non-conserved	none	NA
chr1	199302390	199302609	365.618	non-conserved	none	NA
chr1	199695611	199695827	51.4078	non-conserved	none	NA
chr1	200143083	200143299	45.2437	non-conserved	NM_003822	NR5A2
chr1	200466184	200466332	146.483	non-conserved	none	NA
chr1	201181730	201181923	252.064	non-conserved	NM_001164586	IGFN1
chr1	201338519	201338579	84.1591	non-conserved	NM_001276346	TNNT2
chr1	201345717	201345933	40.0881	non-conserved	NM_001276346	TNNT2
chr1	201432229	201432445	38.4844	non-conserved	NR_073080	PHLDA3
chr1	201630398	201630614	38.1224	non-conserved	NM_020443	NAV1
chr1	201673411	201673512	121.098	non-conserved	NM_020443|NR_046696	NAV1|IPO9-AS1
chr1	201706962	201707178	53.6912	non-conserved	NM_020443|NR_046696	NAV1|IPO9-AS1
chr1	202551602	202551738	136.697	non-conserved	NM_002481	PPP1R12B
chr1	202625290	202625506	93.7925	non-conserved	NM_177402	SYT2
chr1	202626378	202626725	3307.15	non-conserved	NM_177402	SYT2
chr1	202649764	202650050	2453.14	non-conserved	NM_177402	SYT2
chr1	202658717	202658922	320.427	non-conserved	NM_177402	SYT2
chr1	202904011	202904191	180.382	non-conserved	NM_021633	KLHL12
chr1	203017967	203018181	281.054	non-conserved	NM_015053	PPFIA4
chr1	203189137	203189396	1897.53	non-conserved	NR_045785	CHIT1
chr1	203465053	203465269	96.1144	non-conserved	NM_014359	OPTC
chr1	203570439	203570608	160.751	non-conserved	NM_001001396	ATP2B4
chr1	204148124	204148340	44.6032	non-conserved	NM_000537	REN
chr1	204273291	204273507	44.1652	non-conserved	NM_014935	PLEKHA6
chr1	204378320	204378536	53.6235	non-conserved	NM_032833	PPP1R15B
chr1	204616746	204617017	2100.64	non-conserved	NM_201630	LRRN2
chr1	204725708	204725924	62.5926	non-conserved	none	NA
chr1	204772863	204773031	178.041	non-conserved	NM_001160332	NFASC
chr1	204797784	204798000	52.4982	non-conserved	NM_001160332	NFASC
chr1	204829117	204829333	46.272	non-conserved	NM_001160332	NFASC
chr1	204947925	204948141	41.6712	non-conserved	NM_001160332	NFASC
chr1	204969950	204970166	36.331	non-conserved	NM_001160332	NFASC
chr1	205013933	205014195	1751.03	non-conserved	NM_005076	CNTN2
chr1	205023196	205023453	699.001	non-conserved	NM_005076	CNTN2
chr1	205212750	205212966	53.9839	non-conserved	NM_014858	TMCC2
chr1	205424061	205424277	99.961	non-conserved	NR_103783	BLACAT1
chr1	205457240	205457509	780.524	non-conserved	NM_212503	CDK18
chr1	205552998	205553214	63.7418	non-conserved	NM_181644	MFSD4
chr1	206207262	206207478	71.7045	non-conserved	NM_000707	AVPR1B
chr1	206224455	206224671	52.6268	non-conserved	NM_000707	AVPR1B
chr1	206682471	206682559	95.7604	non-conserved	NM_182663	RASSF5
chr1	206730800	206731016	53.5229	non-conserved	NM_182663	RASSF5
chr1	206846951	206847167	51.4507	non-conserved	NM_032960	MAPKAPK2
chr1	207247712	207247928	62.5389	non-conserved	NM_001018053	PFKFB2
chr1	208176191	208176407	44.3651	non-conserved	NM_025179	PLXNA2
chr1	208842408	208842657	1358.16	non-conserved	none	NA
chr1	209213076	209213259	205.284	non-conserved	none	NA
chr1	209826174	209826386	295.056	non-conserved	NM_000228	LAMB3
chr1	210183585	210183801	77.042	non-conserved	NR_027459	SYT14
chr1	210306002	210306277	2352.42	non-conserved	NR_027459	SYT14
chr1	210907288	210907505	502.776	non-conserved	NM_172362	KCNH1
chr1	211028855	211029101	1282.01	non-conserved	NM_172362	KCNH1
chr1	211190489	211190695	303.382	non-conserved	NM_172362	KCNH1
chr1	211987829	211987901	109.951	non-conserved	NM_014873	LPGAT1
chr1	212002369	212002585	73.9928	non-conserved	NM_014873	LPGAT1
chr1	212467106	212467204	115.676	non-conserved	NM_006243	PPP2R5A
chr1	212606219	212606453	375.962	non-conserved	NM_013349	NENF
chr1	212781671	212781887	46.3271	non-conserved	NM_001030287	ATF3
chr1	212911702	212911918	44.999	non-conserved	NM_001042549	NSL1
chr1	213153406	213153624	458.223	non-conserved	NM_001136475	VASH2
chr1	213855213	213855429	61.4508	non-conserved	none	NA
chr1	214801564	214801780	102.79	non-conserved	NM_016343	CENPF
chr1	215257072	215257210	143.565	non-conserved	NM_001017424	KCNK2
chr1	216213859	216214075	49.4215	non-conserved	NM_206933	USH2A
chr1	217366976	217367192	68.0182	non-conserved	none	NA
chr1	217474841	217475000	167.675	non-conserved	none	NA
chr1	221204840	221204946	120.294	non-conserved	none	NA
chr1	221986606	221986822	75.402	non-conserved	none	NA
chr1	222274126	222274342	82.0819	non-conserved	none	NA
chr1	223327179	223327356	208.556	non-conserved	NM_003268	TLR5
chr1	223521853	223522069	45.7808	non-conserved	NM_017982	SUSD4
chr1	225298813	225299029	96.3134	non-conserved	NM_001373	DNAH14
chr1	226190622	226190838	52.8845	non-conserved	NM_152608	SDE2
chr1	226707778	226707994	37.1519	non-conserved	NM_001003665	C1orf95
chr1	227068196	227068410	309.722	non-conserved	NM_000447	PSEN2
chr1	227154569	227154635	78.9696	non-conserved	NM_020247	ADCK3
chr1	227935751	227935967	44.8544	non-conserved	NM_053052	SNAP47
chr1	228522297	228522513	82.4051	non-conserved	NM_001271223	OBSCN
chr1	229544203	229544397	296.18	non-conserved	NM_001100	ACTA1
chr1	229569726	229569942	59.3961	non-conserved	NM_001100	ACTA1
chr1	230424571	230424797	392.914	non-conserved	NM_001258311	PGBD5
chr1	230502238	230502371	133.428	non-conserved	NM_001258311	PGBD5
chr1	230520203	230520419	61.2743	non-conserved	NM_001258311	PGBD5
chr1	230563838	230563951	126.779	non-conserved	NM_001258311	PGBD5
chr1	230565655	230565871	47.1966	non-conserved	NM_001258311	PGBD5
chr1	230843528	230843744	83.1448	non-conserved	NM_000029	AGT
chr1	231102651	231102867	71.4395	non-conserved	NM_024525	TTC13
chr1	231174901	231175117	75.1003	non-conserved	NM_198552	FAM89A
chr1	231378541	231378702	199.72	non-conserved	NM_152379	C1orf131
chr1	231528203	231528419	48.5882	non-conserved	NM_022051	EGLN1
chr1	232246532	232246748	73.2395	non-conserved	none	NA
chr1	232540829	232541003	204.162	non-conserved	NM_020808	SIPA1L2
chr1	232723891	232723975	87.8572	non-conserved	none	NA
chr1	233087020	233087206	217.278	non-conserved	NM_032324	NTPCR
chr1	235115780	235115996	55.0231	non-conserved	none	NA
chr1	236563640	236563856	69.0582	non-conserved	NM_145861	EDARADD
chr1	237544923	237545139	45.8152	non-conserved	NM_001035	RYR2
chr1	239896469	239896685	71.7768	non-conserved	NM_000740	CHRM3
chr1	240382534	240382706	213.503	non-conserved	NM_020066	FMN2
chr1	240855456	240855672	50.7404	non-conserved	none	NA
chr1	241486865	241487158	4432.98	non-conserved	NM_001282775	RGS7
chr1	241492914	241493130	72.6917	non-conserved	NM_001282775	RGS7
chr1	242463138	242463254	121.428	non-conserved	NM_152666	PLD5
chr1	242705662	242705892	499.38	non-conserved	NM_152666	PLD5
chr1	242802533	242802695	180.574	non-conserved	none	NA
chr1	243010734	243011016	2148.82	non-conserved	none	NA
chr1	244107663	244107995	2230.13	non-conserved	NR_033883	LOC339529
chr1	244232032	244232144	118.501	non-conserved	NM_001278196	ZBTB18
chr1	245689609	245689678	92.0819	non-conserved	NM_018012	KIF26B
chr1	246598898	246599114	146.581	non-conserved	NM_001167740	SMYD3
chr10	1193837	1193907	104.368	non-conserved	NR_015376	LINC00200
chr10	1568416	1568632	45.9758	non-conserved	NR_033387	ADARB2-AS1
chr10	1605340	1605556	68.4526	non-conserved	NM_018702	ADARB2
chr10	1685701	1685982	3162.21	non-conserved	NM_018702	ADARB2
chr10	1720603	1720659	99.4397	non-conserved	NM_018702	ADARB2
chr10	1795235	1795451	69.8634	non-conserved	NM_018702	ADARB2
chr10	2274750	2274994	928.618	non-conserved	none	NA
chr10	2562452	2562668	44.7076	non-conserved	none	NA
chr10	2775545	2775757	390.282	non-conserved	none	NA
chr10	2910090	2910246	190.309	non-conserved	none	NA
chr10	3006744	3007030	1074.68	non-conserved	none	NA
chr10	3354699	3354834	156.703	non-conserved	none	NA
chr10	3553763	3553979	71.2393	non-conserved	none	NA
chr10	3733781	3733997	42.206	non-conserved	none	NA
chr10	3928464	3928680	36.2358	non-conserved	none	NA
chr10	3997789	3998039	456.02	non-conserved	none	NA
chr10	5418517	5418683	201.733	non-conserved	NM_053049	UCN3
chr10	5488522	5488738	39.9747	non-conserved	NM_001047160	NET1
chr10	5680515	5680731	42.913	non-conserved	NR_037164	ASB13
chr10	6709246	6709352	101.201	non-conserved	none	NA
chr10	6752619	6752835	52.6766	non-conserved	none	NA
chr10	6755161	6755407	552.244	non-conserved	none	NA
chr10	6755713	6755977	1021.94	non-conserved	none	NA
chr10	6780501	6780718	389.726	non-conserved	NR_038291	LINC00707
chr10	6882106	6882322	44.5806	non-conserved	NR_038291	LINC00707
chr10	8877810	8878009	373.412	non-conserved	none	NA
chr10	9620667	9620883	41.6979	non-conserved	none	NA
chr10	11499962	11500178	57.9296	non-conserved	NM_014688	USP6NL
chr10	12196615	12196831	74.4997	non-conserved	NR_024576	SEC61A2
chr10	12524752	12524877	151.401	non-conserved	NM_153498	CAMK1D
chr10	12771904	12772120	81.656	non-conserved	NM_153498	CAMK1D
chr10	13266747	13266973	464.098	non-conserved	NM_145314	UCMA
chr10	13391868	13392146	448.014	non-conserved	NM_012247	SEPHS1
chr10	13749484	13749639	186.243	non-conserved	NM_018027	FRMD4A
chr10	14539454	14539670	58.9633	non-conserved	NM_031453	FAM107B
chr10	14707960	14708187	438.11	non-conserved	NM_031453	FAM107B
chr10	14922274	14922514	756.264	non-conserved	NR_034181	SUV39H2
chr10	16146223	16146439	65.3597	non-conserved	none	NA
chr10	16161540	16161734	236.014	non-conserved	none	NA
chr10	16654310	16654599	3237.1	non-conserved	NM_012425	RSU1
chr10	16712600	16712881	2366.32	non-conserved	NM_012425	RSU1
chr10	16756966	16757182	60.4071	non-conserved	NM_012425	RSU1
chr10	16862135	16862351	56.2804	non-conserved	NM_012425	RSU1
chr10	16866854	16866958	108.031	non-conserved	NM_001081	CUBN
chr10	17251400	17251616	70.6799	non-conserved	NM_004412	TRDMT1
chr10	18758118	18758347	615.08	non-conserved	NM_201593	CACNB2
chr10	19111132	19111412	2032.21	non-conserved	none	NA
chr10	19117976	19118192	92.9842	non-conserved	none	NA
chr10	19246830	19247046	71.219	non-conserved	none	NA
chr10	21424578	21424794	61.2158	non-conserved	NM_001010896|NM_213569	C10orf113|NEBL
chr10	22627214	22627430	58.4667	non-conserved	NM_172242	SPAG6
chr10	23567530	23567746	42.6674	non-conserved	NR_103721	C10orf115
chr10	23805532	23805775	1213.54	non-conserved	none	NA
chr10	23812238	23812454	42.3422	non-conserved	none	NA
chr10	24115379	24115682	2422.56	non-conserved	NM_001098500	KIAA1217
chr10	24473458	24473674	80.7909	non-conserved	NM_001098500	KIAA1217
chr10	24950930	24951027	106.094	non-conserved	NM_020824	ARHGAP21
chr10	26431230	26431386	153.614	non-conserved	NM_017433	MYO3A
chr10	26538739	26538878	139.27	non-conserved	NM_000818	GAD2
chr10	27477925	27478065	168.885	non-conserved	NM_001172304	MASTL
chr10	27478250	27478466	40.1823	non-conserved	NM_001172304	MASTL
chr10	27847619	27847722	112.033	non-conserved	NR_046172	RAB18
chr10	28310632	28310813	223.002	non-conserved	NM_018076	ARMC4
chr10	28369901	28370117	36.6569	non-conserved	NM_173496	MPP7
chr10	28481247	28481463	57.5765	non-conserved	NM_173496	MPP7
chr10	29632954	29633170	46.7243	non-conserved	NM_032517	LYZL1
chr10	29981197	29981274	87.9588	non-conserved	NM_003174	SVIL
chr10	31430538	31430754	70.8873	non-conserved	none	NA
chr10	32044188	32044404	51.231	non-conserved	NM_001270695	ARHGAP12
chr10	32252155	32252371	65.4801	non-conserved	NM_001270695	ARHGAP12
chr10	33825518	33825590	95.7244	non-conserved	none	NA
chr10	34842061	34842277	55.8648	non-conserved	NM_019619	PARD3
chr10	34926555	34926771	62.5808	non-conserved	NM_019619	PARD3
chr10	35810400	35810616	47.67	non-conserved	NM_181698	CCNY
chr10	43539435	43539651	77.7712	non-conserved	NM_020975	RET
chr10	43540473	43540589	112.635	non-conserved	NM_020975	RET
chr10	44876555	44876771	49.2325	non-conserved	NM_001277990	CXCL12
chr10	45389604	45389820	79.6094	non-conserved	NR_033842	TMEM72-AS1
chr10	45919612	45919828	72.6869	non-conserved	NM_001256153	ALOX5
chr10	46978721	46978968	446.797	non-conserved	NM_181519	SYT15
chr10	49511087	49511163	92.7279	non-conserved	NM_001278547	MAPK8
chr10	49834296	49834512	60.7789	non-conserved	NR_045675	ARHGAP22
chr10	49866454	49866670	73.8369	non-conserved	NR_045675	ARHGAP22
chr10	49932275	49932455	200.892	non-conserved	NM_020945	WDFY4
chr10	50496378	50496594	54.0907	non-conserved	NM_001135196	C10orf71
chr10	50575654	50575911	984.514	non-conserved	NM_001276451	DRGX
chr10	50592580	50592796	48.082	non-conserved	NM_001276451	DRGX
chr10	50594250	50594466	54.6632	non-conserved	NM_001276451	DRGX
chr10	50607383	50607599	45.7523	non-conserved	NM_001276451	DRGX
chr10	50802114	50802330	47.2147	non-conserved	NM_020984	CHAT
chr10	52384975	52385191	91.7282	non-conserved	NM_147156	SGMS1
chr10	53438815	53439031	93.4127	non-conserved	NM_001098512	PRKG1
chr10	53626892	53627108	46.6084	non-conserved	NM_001098512	PRKG1
chr10	55761960	55762133	243.251	non-conserved	NM_001142772	PCDH15
chr10	56614235	56614451	44.797	non-conserved	none	NA
chr10	60096164	60096268	106.617	non-conserved	NM_003338	UBE2D1
chr10	61808032	61808127	115.452	non-conserved	NM_001204403	ANK3
chr10	62293006	62293222	37.7463	non-conserved	NM_001204403	ANK3
chr10	62388224	62388440	80.6304	non-conserved	NM_001204403	ANK3
chr10	62493651	62493867	46.3958	non-conserved	NM_001204403	ANK3
chr10	64565675	64565837	178.36	non-conserved	NM_032804	ADO
chr10	69540994	69541198	226.94	non-conserved	NM_021800	DNAJC12
chr10	69938974	69939190	43.9742	non-conserved	NM_001256267	MYPN
chr10	70091749	70091965	47.4821	non-conserved	NM_021644	HNRNPH3
chr10	71105252	71105468	64.023	non-conserved	NM_033500	HK1
chr10	71120540	71120756	52.4974	non-conserved	NM_033500	HK1
chr10	72075677	72075907	990.505	non-conserved	NM_018239	LRRC20
chr10	72084276	72084382	116.532	non-conserved	NM_018239	LRRC20
chr10	72300352	72300568	39.6891	non-conserved	NM_014431	PALD1
chr10	72513080	72513296	61.1786	non-conserved	NM_139155	ADAMTS14
chr10	72973573	72973666	95.7107	non-conserved	NM_170744	UNC5B
chr10	73311584	73311800	79.7994	non-conserved	NM_022124	CDH23
chr10	73324318	73324376	84.8208	non-conserved	NM_022124	CDH23
chr10	73337904	73338141	678.56	non-conserved	NM_022124	CDH23
chr10	73341839	73342114	2159.3	non-conserved	NM_022124	CDH23
chr10	73366853	73367069	41.4506	non-conserved	NM_022124	CDH23
chr10	73512877	73512965	85.0076	non-conserved	NM_022124|NM_022153	C10orf54|CDH23
chr10	73555026	73555312	3722.14	non-conserved	NM_022124	CDH23
chr10	74385961	74386177	69.6154	non-conserved	NM_006077	MICU1
chr10	74713535	74713751	46.6673	non-conserved	NM_032562	PLA2G12B
chr10	75070317	75070533	42.3124	non-conserved	NM_145170	TTC18
chr10	75104163	75104305	135.002	non-conserved	NM_145170	TTC18
chr10	75167416	75167501	86.1832	non-conserved	NM_004034	ANXA7
chr10	77211735	77211951	47.9886	non-conserved	NR_024421	ZNF503-AS2
chr10	77777170	77777425	955.302	non-conserved	NM_032024	C10orf11
chr10	79084993	79085209	73.3469	non-conserved	NM_001271518	KCNMA1
chr10	79324903	79325119	41.9874	non-conserved	NM_001271518	KCNMA1
chr10	79395266	79395405	124.996	non-conserved	NM_001271518	KCNMA1
chr10	79398359	79398499	121.947	non-conserved	NM_001271518	KCNMA1
chr10	79788885	79788967	107.321	non-conserved	NM_007055	POLR3A
chr10	80131071	80131287	45.0075	non-conserved	none	NA
chr10	80205196	80205255	87.265	non-conserved	none	NA
chr10	80487112	80487328	87.929	non-conserved	none	NA
chr10	80915374	80915590	51.6919	non-conserved	NM_020338	ZMIZ1
chr10	82084963	82085179	36.8586	non-conserved	NR_070308	DYDC2
chr10	82315110	82315326	40.5123	non-conserved	NM_207372	SH2D4B
chr10	83716283	83716433	163.294	non-conserved	NM_001010848	NRG3
chr10	83738054	83738317	2145.82	non-conserved	NM_001010848	NRG3
chr10	83780055	83780271	47.8276	non-conserved	NM_001010848	NRG3
chr10	84224266	84224469	264.044	non-conserved	NM_001010848	NRG3
chr10	84497412	84497628	81.9853	non-conserved	NM_001010848	NRG3
chr10	85714060	85714220	193.684	non-conserved	none	NA
chr10	85772766	85772823	90.2126	non-conserved	none	NA
chr10	85946980	85947210	642.85	non-conserved	NM_001171971	CDHR1
chr10	86973015	86973185	177.213	non-conserved	none	NA
chr10	87839332	87839548	70.9613	non-conserved	NM_017551	GRID1
chr10	87993724	87993940	39.6139	non-conserved	NM_017551	GRID1
chr10	88079522	88079612	114.419	non-conserved	NM_017551	GRID1
chr10	88105540	88105730	264.299	non-conserved	NM_017551	GRID1
chr10	88124478	88124756	1354.15	non-conserved	NM_017551	GRID1
chr10	88313474	88313701	556.459	non-conserved	NM_015045	WAPAL
chr10	88628272	88628488	57.1608	non-conserved	NM_004329	BMPR1A
chr10	89419952	89420168	77.6558	non-conserved	NM_001015880	PAPSS2
chr10	90231766	90231972	266.978	non-conserved	NM_018363	RNLS
chr10	91011120	91011336	36.5745	non-conserved	NM_001127605	LIPA
chr10	91137921	91138067	143.257	non-conserved	NM_001010987	IFIT1B
chr10	92112114	92112368	1056.45	non-conserved	none	NA
chr10	92381384	92381673	3607.24	non-conserved	none	NA
chr10	92691061	92691177	141.004	non-conserved	NM_014391	ANKRD1
chr10	94155143	94155266	142.003	non-conserved	NR_038243	MARK2P9
chr10	94304214	94304430	49.414	non-conserved	NM_004969	IDE
chr10	94831661	94831877	88.637	non-conserved	NM_057157	CYP26A1
chr10	94881158	94881374	88.8856	non-conserved	NM_057157	CYP26A1
chr10	94905379	94905538	184.985	non-conserved	none	NA
chr10	95177138	95177291	161.793	non-conserved	NM_133337	MYOF
chr10	95478795	95478981	299.765	non-conserved	NM_145246	FRA10AC1
chr10	97133556	97133672	98.3592	non-conserved	NM_015385	SORBS1
chr10	97151777	97152056	1810.77	non-conserved	NM_015385	SORBS1
chr10	97198519	97198735	38.8457	non-conserved	NM_015385	SORBS1
chr10	97360924	97361082	178.774	non-conserved	NM_015385	SORBS1
chr10	97680880	97681096	82.0882	non-conserved	NR_038444|NM_001130446	ENTPD1-AS1|C10orf131
chr10	98731254	98731470	63.4181	non-conserved	NM_015652	C10orf12
chr10	98825914	98826050	167.387	non-conserved	NM_003061	SLIT1
chr10	98827799	98827920	108.659	non-conserved	NM_003061	SLIT1
chr10	99205652	99205868	59.2359	non-conserved	NM_016046	EXOSC1
chr10	99293164	99293254	110.628	non-conserved	NM_024954	UBTD1
chr10	99401110	99401326	46.6951	non-conserved	NM_018425	PI4K2A
chr10	99561292	99561508	57.4957	non-conserved	NM_003015	SFRP5
chr10	99604601	99604672	91.3484	non-conserved	NM_001010917	GOLGA7B
chr10	99610330	99610453	127.478	non-conserved	NM_001010917	GOLGA7B
chr10	99630858	99631074	41.3866	non-conserved	NM_001010917	GOLGA7B
chr10	99674656	99674872	40.0705	non-conserved	NM_018058	CRTAC1
chr10	99688814	99688903	108.17	non-conserved	NM_018058	CRTAC1
chr10	99720287	99720538	951.331	non-conserved	NM_018058	CRTAC1
chr10	99759342	99759565	462.767	non-conserved	NM_018058	CRTAC1
chr10	99795424	99795596	203.932	non-conserved	NM_018058	CRTAC1
chr10	99798064	99798169	96.0716	non-conserved	NM_018058	CRTAC1
chr10	99813563	99813688	111.874	non-conserved	NM_018058	CRTAC1
chr10	99815683	99815990	3043.6	non-conserved	NM_018058	CRTAC1
chr10	99819963	99820074	110.319	non-conserved	NM_018058	CRTAC1
chr10	99847162	99847379	444.424	non-conserved	NM_001256621	R3HCC1L
chr10	100149761	100149977	65.5755	non-conserved	NM_032709	PYROXD2
chr10	100152134	100152350	49.6405	non-conserved	NM_032709	PYROXD2
chr10	100154960	100155176	91.3158	non-conserved	NR_031619	MIR1287
chr10	101189382	101189564	226.703	non-conserved	NM_002079	GOT1
chr10	101544541	101544757	40.8673	non-conserved	NM_000392	ABCC2
chr10	101908872	101909088	68.6211	non-conserved	NM_001100626	ERLIN1
chr10	102057137	102057293	175.159	non-conserved	NM_016112	PKD2L1
chr10	102084967	102085256	3175.16	non-conserved	NM_016112	PKD2L1
chr10	102105345	102105561	60.4153	non-conserved	NM_005063	SCD
chr10	102475937	102476153	73.7177	non-conserved	NM_003988	PAX2
chr10	102508974	102509190	42.1438	non-conserved	NM_003988	PAX2
chr10	102610743	102610959	64.6654	non-conserved	NM_003988	PAX2
chr10	102844446	102844662	37.8633	non-conserved	NM_030929	KAZALD1
chr10	102852627	102852777	139.213	non-conserved	NM_001085398	TLX1NB
chr10	103578045	103578261	70.1455	non-conserved	NM_012215	MGEA5
chr10	103800125	103800371	845.386	non-conserved	NM_024541	C10orf76
chr10	104180780	104180996	43.8693	non-conserved	NM_001270965	PSD
chr10	104221113	104221317	228.939	non-conserved	NM_024789	TMEM180
chr10	104221587	104221842	622.478	non-conserved	NM_024789	TMEM180
chr10	104409701	104409917	42.4138	non-conserved	NM_030912	TRIM8
chr10	104935458	104935578	129.791	non-conserved	NM_012229	NT5C2
chr10	104976230	104976446	51.3803	non-conserved	NM_012229	NT5C2
chr10	105041582	105041798	43.617	non-conserved	NM_032727	INA
chr10	105127647	105127863	41.6935	non-conserved	NM_006951	TAF5
chr10	105235485	105235701	39.0634	non-conserved	NM_001129742	CALHM3
chr10	105354154	105354370	56.3761	non-conserved	NM_014631	SH3PXD2A
chr10	105468108	105468324	41.6743	non-conserved	NM_014631	SH3PXD2A
chr10	106382409	106382625	41.9392	non-conserved	NM_014978	SORCS3
chr10	106510143	106510382	885.759	non-conserved	NM_014978	SORCS3
chr10	106584210	106584533	11449	non-conserved	NM_014978	SORCS3
chr10	106905578	106905794	40.2226	non-conserved	NM_014978	SORCS3
chr10	107229682	107229898	83.559	non-conserved	none	NA
chr10	107388814	107389030	82.0292	non-conserved	none	NA
chr10	107529098	107529243	167.795	non-conserved	none	NA
chr10	107731303	107731519	38.4737	non-conserved	none	NA
chr10	108811909	108812125	49.7661	non-conserved	NM_001013031	SORCS1
chr10	108923021	108923237	40.6787	non-conserved	NM_001013031	SORCS1
chr10	109712487	109712697	232.795	non-conserved	none	NA
chr10	110729817	110730104	2889.77	non-conserved	none	NA
chr10	111234716	111234950	596.071	non-conserved	none	NA
chr10	111483181	111483338	149.362	non-conserved	none	NA
chr10	111581546	111581694	167.783	non-conserved	NM_001167604	XPNPEP1
chr10	111928783	111928999	47.3853	non-conserved	NM_130439	MXI1
chr10	112063551	112063767	42.4324	non-conserved	NM_005871	SMNDC1
chr10	112326951	112327167	40.6864	non-conserved	NM_005445	SMC3
chr10	112819068	112819284	51.7112	non-conserved	NM_000681	ADRA2A
chr10	112991636	112991834	380.016	non-conserved	none	NA
chr10	113271564	113271835	2040.95	non-conserved	none	NA
chr10	113499155	113499407	849.151	non-conserved	none	NA
chr10	113988544	113988760	100.901	non-conserved	NM_001244949	GPAM
chr10	114206901	114207117	71.413	non-conserved	NM_145206	VTI1A
chr10	114227522	114227736	408.906	non-conserved	NM_145206	VTI1A
chr10	114409336	114409552	43.4569	non-conserved	NM_145206	VTI1A
chr10	114687865	114688081	54.5903	non-conserved	NM_030756	TCF7L2
chr10	114887662	114887878	53.7046	non-conserved	NM_030756	TCF7L2
chr10	115144966	115145182	58.8894	non-conserved	none	NA
chr10	115316052	115316268	43.6398	non-conserved	NM_001177660	HABP2
chr10	115336658	115336928	1829.04	non-conserved	NM_001177660	HABP2
chr10	115476465	115476681	43.0394	non-conserved	NM_033340	CASP7
chr10	116045628	116045844	45.9439	non-conserved	NM_001272046	VWA2
chr10	116369417	116369503	94.7404	non-conserved	NM_001003407	ABLIM1
chr10	117855329	117855545	49.7916	non-conserved	NM_005264	GFRA1
chr10	117905978	117906194	62.1141	non-conserved	NM_005264	GFRA1
chr10	117936206	117936422	38.7835	non-conserved	NM_005264	GFRA1
chr10	117943288	117943535	824.785	non-conserved	NM_005264	GFRA1
chr10	118016304	118016520	36.9443	non-conserved	NM_005264	GFRA1
chr10	118792064	118792226	172.522	non-conserved	NM_001258300	KIAA1598
chr10	118835795	118835903	121.134	non-conserved	NM_001258300	KIAA1598
chr10	119013987	119014141	171.05	non-conserved	NM_003054	SLC18A2
chr10	119133658	119133874	36.8757	non-conserved	NM_173791	PDZD8
chr10	119679763	119679979	40.0812	non-conserved	none	NA
chr10	120155769	120155985	40.3765	non-conserved	none	NA
chr10	120354009	120354351	3954	non-conserved	NM_004248	PRLHR
chr10	120660241	120660368	138.734	non-conserved	none	NA
chr10	120660927	120661143	37.646	non-conserved	none	NA
chr10	121101609	121101825	65.6646	non-conserved	NM_005308	GRK5
chr10	121284014	121284085	97.7796	non-conserved	NM_001005339	RGS10
chr10	121328784	121329000	37.5402	non-conserved	NM_001005339	RGS10
chr10	121378161	121378377	49.8748	non-conserved	NM_003252	TIAL1
chr10	121577467	121577713	655.179	non-conserved	NM_014937	INPP5F
chr10	122273593	122273878	3496.63	non-conserved	NM_001030059	PPAPDC1A
chr10	122784708	122784797	100.571	non-conserved	NR_049879	MIR5694
chr10	123925552	123925768	49.7502	non-conserved	NM_206861	TACC2
chr10	124487018	124487237	347.113	non-conserved	NM_001010912	C10orf120
chr10	124609515	124609747	366.838	non-conserved	NR_037912	CUZD1
chr10	124671388	124671774	13924.3	non-conserved	NM_001029888	FAM24A
chr10	124853074	124853333	1000.51	non-conserved	NM_001105574	HMX3
chr10	125218363	125218579	57.518	non-conserved	none	NA
chr10	125232155	125232374	469.596	non-conserved	none	NA
chr10	125341708	125341924	36.2825	non-conserved	none	NA
chr10	125780080	125780296	38.6537	non-conserved	NM_001270764	CHST15
chr10	126137853	126137982	153.17	non-conserved	NM_001146340	NKX1-2
chr10	126425850	126426066	62.3046	non-conserved	NM_014661	FAM53B
chr10	126436862	126437098	759.619	non-conserved	NM_014661	FAM53B
chr10	126725737	126725806	95.2676	non-conserved	NR_036178	MIR4296
chr10	126889838	126890054	39.1951	non-conserved	NM_001083914	CTBP2
chr10	127183458	127183674	44.1486	non-conserved	none	NA
chr10	128014996	128015212	67.9773	non-conserved	NM_003474	ADAM12
chr10	128101840	128102056	47.6017	non-conserved	NR_073453	LINC00601
chr10	128197173	128197398	396.582	non-conserved	NM_001004298	C10orf90
chr10	128224809	128225053	645.343	non-conserved	NM_001004298	C10orf90
chr10	128417570	128417713	135.431	non-conserved	none	NA
chr10	128903032	128903248	36.7295	non-conserved	NM_001380	DOCK1
chr10	129283517	129283756	578.906	non-conserved	NM_001380	DOCK1
chr10	129355241	129355541	4383.11	non-conserved	NM_001030013	NPS
chr10	129398854	129399136	1877.9	non-conserved	NM_001030013	NPS
[truncated: 6,200 more rows]

## Sheet: Table S2 mouse (mm10)
chromosome (mm10)	start	end	score	non-alignable, alignable conserved or alignable non-conserved	refseq gene ID	gene name
chr1	8123168	8123415	294.417	non-alignable	none	NA
chr1	8860154	8860364	60.3254	non-alignable	NM_027671	Sntg1
chr1	9506437	9506647	46.1984	non-alignable	NM_021511	Rrs1
chr1	11401222	11401432	114.674	non-alignable	NM_001160369	A830018L16Rik
chr1	11505414	11505624	49.6603	non-alignable	NM_001160369	A830018L16Rik
chr1	18047678	18047888	50.2599	non-alignable	none	NA
chr1	26548372	26548582	44.8808	non-alignable	none	NA
chr1	35017579	35017764	315.821	non-alignable	none	NA
chr1	36128359	36128569	54.7337	non-alignable	NM_015818	Hs6st1
chr1	36322338	36322442	154.032	non-alignable	NM_145996	Arid5a
chr1	36484411	36484621	103.75	non-alignable	NM_033570	Cnnm4
chr1	38141864	38142074	138.687	non-alignable	NM_019570	Rev1
chr1	58616362	58616468	146.188	non-alignable	NM_025597	Ndufb3
chr1	78603961	78604064	161.237	non-alignable	none	NA
chr1	84869594	84869804	46.1095	non-alignable	NM_025386	Fbxo36
chr1	87152644	87152854	89.2152	non-alignable	NM_021306	Ecel1
chr1	100566097	100566307	104.062	non-alignable	none	NA
chr1	102612295	102612505	60.769	non-alignable	none	NA
chr1	112332117	112332327	53.4872	non-alignable	none	NA
chr1	131711825	131712035	69.867	non-alignable	NM_145509	5430435G22Rik
chr1	133586896	133587106	82.9905	non-alignable	NM_009227	Snrpe
chr1	146106983	146107181	247.512	non-alignable	none	NA
chr1	152313673	152313883	61.3327	non-alignable	none	NA
chr1	155594241	155594462	400.712	non-alignable	NM_028250	Acbd6
chr1	156489755	156489965	60.7358	non-alignable	NM_009230	Soat1
chr1	167123659	167123834	241.38	non-alignable	NM_001160261	Fam78b
chr1	173733438	173733527	106.992	non-alignable	NM_001204910	AI607873
chr1	180458820	180459030	86.5107	non-alignable	NM_001081227	6330403A02Rik
chr1	181084110	181084314	353.507	non-alignable	NM_001033819	9130409I23Rik
chr1	182177067	182177277	70.3397	non-alignable	NM_001166728	Vmn1r1
chr1	189125633	189125843	61.5092	non-alignable	none	NA
chr10	33821279	33821489	45.9372	non-alignable	NM_020565	Sult3a1
chr10	39967620	39967849	519.139	non-alignable	NM_001113388	BC021785
chr10	39975928	39976138	99.6091	non-alignable	NM_001113388	BC021785
chr10	40505977	40506187	81.142	non-alignable	NM_198164	Cdk19
chr10	77673303	77673368	99.7735	non-alignable	NM_001205032	Gm19402
chr10	79958166	79958376	48.7313	non-alignable	NM_175450	Wdr18
chr10	80190914	80190983	102.22	non-alignable	NR_038088	Bc1
chr10	81453097	81453170	132.395	non-alignable	NM_026756	Nfic
chr10	81477658	81477861	431.258	non-alignable	NM_176954	Celf5
chr10	81505031	81505122	184.129	non-alignable	NM_010102	S1pr4
chr10	82430660	82430870	68.6265	non-alignable	none	NA
chr10	95147200	95147410	46.2035	non-alignable	NM_009950	Cradd
chr10	108692879	108693089	60.9447	non-alignable	NM_001252342	Syt1
chr10	117312727	117312937	63.1981	non-alignable	NM_013590	Lyz1
chr10	126926296	126926506	46.4776	non-alignable	NM_026858	Xrcc6bp1
chr10	127378432	127378642	60.2927	non-alignable	NM_010565	Inhbc
chr10	130175100	130175310	59.2935	non-alignable	NM_146676	Olfr826
chr11	9240105	9240315	95.7002	non-alignable	NM_178259	Abca13
chr11	17292258	17292468	80.1657	non-alignable	NM_020558	C1d
chr11	22922554	22922764	54.9779	non-alignable	NM_144514	Commd1
chr11	23935173	23935383	74.539	non-alignable	NM_172555	Papolg
chr11	31169892	31169945	129.417	non-alignable	none	NA
chr11	32420069	32420251	272.818	non-alignable	NM_177364	Sh3pxd2b
chr11	50892546	50892745	365.004	non-alignable	NM_172794	Zfp454
chr11	50917596	50917806	47.8749	non-alignable	NM_001044698	Zfp2
chr11	57584412	57584622	82.045	non-alignable	none	NA
chr11	58323080	58323140	98.9756	non-alignable	NM_001256520	Zfp672
chr11	66821017	66821227	44.7781	non-alignable	none	NA
chr11	74592342	74592552	53.1963	non-alignable	NM_001015046	Rap1gap2
chr11	80860559	80860769	62.3527	non-alignable	NM_029367	Spaca3
chr11	83583894	83584104	55.1358	non-alignable	NR_036452	E230016K23Rik
chr11	84929718	84929829	167.967	non-alignable	NM_001005223	Znhit3
chr11	95926521	95926731	78.2308	non-alignable	NM_008081	B4galnt2
chr11	95940144	95940354	118.085	non-alignable	NR_037223	Mir3063
chr11	100345420	100345630	90.1494	non-alignable	NM_010404	Hap1
chr11	104018867	104019077	63.95	non-alignable	NM_007477	Arf2
chr11	113312033	113312243	77.6297	non-alignable	NM_027216	Slc39a11
chr11	114887075	114887285	74.5692	non-alignable	NM_170758	Cd300a
chr11	115052264	115052559	1268.39	non-alignable	NM_199201	Cd300lh
chr11	117106632	117106842	90.1273	non-alignable	NM_028777	Sec14l1
chr11	119775173	119775379	379.269	non-alignable	NM_028898	Rptor
chr11	121470937	121471102	212.655	non-alignable	NM_029878	Tbcd
chr12	4079759	4079969	52.7484	non-alignable	NM_153082	Dnajc27
chr12	4155353	4155563	69.5081	non-alignable	NM_001159537	Adcy3
chr12	4480216	4480426	54.0284	non-alignable	NM_010881	Ncoa1
chr12	18467097	18467307	65.6399	non-alignable	NM_001033157	5730507C01Rik
chr12	21393988	21394198	63.3948	non-alignable	NM_011739	Ywhaq
chr12	24425042	24425295	1203.43	non-alignable	none	NA
chr12	44229241	44229451	49.5798	non-alignable	NR_045113	Gm2027
chr12	45305517	45305727	55.6254	non-alignable	none	NA
chr12	47252503	47252573	145.221	non-alignable	none	NA
chr12	48211438	48211648	83.0033	non-alignable	NR_039586	Mir5125
chr12	55272359	55272627	954.433	non-alignable	NM_025373	1110008L16Rik
chr12	55883609	55883819	50.0768	non-alignable	NM_001037756	Brms1l
chr12	65771534	65771744	92.3288	non-alignable	none	NA
chr12	67822465	67822675	44.8625	non-alignable	none	NA
chr12	103273327	103273537	78.3315	non-alignable	NM_133364	Prima1
chr12	103639770	103639980	69.3466	non-alignable	NM_144834	Serpina10
chr12	109326234	109326286	114.924	non-alignable	none	NA
chr12	110489916	110490126	149.559	non-alignable	NM_012023|NM_001135001	Ppp2r5c
chr12	110980181	110980238	129.934	non-alignable	NM_175207	Ankrd9
chr12	111756796	111757013	384.118	non-alignable	NM_001025360	Klc1
chr12	112141379	112141597	388.381	non-alignable	NM_001097621	Kif26a
chr12	114833029	114833239	138.385	non-alignable	none	NA
chr13	8916760	8916970	64.9195	non-alignable	NM_145360	Idi1
chr13	12889734	12889912	263.668	non-alignable	none	NA
chr13	13035114	13035221	108.661	non-alignable	NM_031191	Prl2c2
chr13	23375643	23375853	80.3958	non-alignable	NM_172586	Zfp322a
chr13	33096805	33097015	100.542	non-alignable	NM_173052	Serpinb1b
chr13	46935158	46935368	82.9188	non-alignable	NM_010617	Kif13a
chr13	51489064	51489168	166.133	non-alignable	NM_009167	Shc3
chr13	55576032	55576246	532.689	non-alignable	NM_145382	Fam193b
chr13	55585122	55585183	117.222	non-alignable	NM_026211	Tmed9
chr13	57021375	57021585	56.5894	non-alignable	none	NA
chr13	59561610	59561820	65.1599	non-alignable	NM_023328	Agtpbp1
chr13	60616332	60616465	201.471	non-alignable	NM_001285917	Dapk1
chr13	69932778	69932938	215.023	non-alignable	none	NA
chr13	72806077	72806130	136.671	non-alignable	NR_046196	D730050B12Rik
chr13	74009478	74009577	152.834	non-alignable	NM_182839	Tppp
chr13	96884474	96884684	52.177	non-alignable	NM_001166065	Gcnt4
chr13	97020275	97020396	180.987	non-alignable	NR_104276	1700029F12Rik
chr13	98620423	98620633	49.9951	non-alignable	NM_026685	Tmem174
chr13	100210608	100210888	1250.42	non-alignable	NM_010872	Naip2
chr13	112606921	112607131	89.868	non-alignable	NM_010029	Ddx4
chr14	8717105	8717315	55.1846	non-alignable	NR_045968	4930455B14Rik
chr14	18882570	18882780	81.8878	non-alignable	NM_144839	Ube2e2
chr14	32140907	32141117	62.509	non-alignable	NM_020597	Msmb
chr14	32211136	32211346	77.5421	non-alignable	NM_011960	Parg
chr14	59025905	59026115	92.462	non-alignable	none	NA
chr14	61491046	61491256	86.8503	non-alignable	NR_045714	4930556J02Rik
chr14	75813911	75814121	45.5833	non-alignable	NM_026232	Slc25a30
chr14	83004789	83004999	65.0454	non-alignable	none	NA
chr14	86223869	86224079	81.9606	non-alignable	NR_040457	4930529K09Rik
chr14	87170746	87170956	56.8595	non-alignable	NM_019670	Diap3
chr14	92206167	92206377	52.5903	non-alignable	none	NA
chr14	106778642	106778852	53.1105	non-alignable	none	NA
chr14	118207502	118207712	69.5026	non-alignable	NM_177753	Sox21
chr15	12552257	12552467	99.9762	non-alignable	NM_001081064	Pdzd2
chr15	16462940	16463150	46.9421	non-alignable	none	NA
chr15	27655090	27655263	225.881	non-alignable	NM_198301	Fam105a
chr15	28823637	28823847	48.1464	non-alignable	none	NA
chr15	55593469	55593679	49.2318	non-alignable	NM_134092	Mtbp
chr15	68127776	68127943	248.58	non-alignable	NM_001145888	Zfat
chr15	74927295	74927505	56.9319	non-alignable	NM_001164039	Ly6e
chr15	79117197	79117407	57.4817	non-alignable	NM_177461	Micall1
chr15	80643297	80643507	80.748	non-alignable	NM_010815	Grap2
chr15	81833620	81833830	79.8688	non-alignable	NM_020507	Tob2
chr15	81855908	81856118	64.0029	non-alignable	NM_020507	Tob2
chr15	84178352	84178562	71.5598	non-alignable	NM_054088	Pnpla3
chr15	90058656	90058866	85.1814	non-alignable	none	NA
chr15	98325908	98326118	46.685	non-alignable	NM_207554|NM_001011778	Olfr257|Olfr285
chr15	98350940	98351150	45.4512	non-alignable	NM_146281	Olfr284
chr15	99023933	99024056	153.862	non-alignable	NM_009448	Tuba1c
chr16	4272270	4272480	75.6054	non-alignable	NR_003628	Gm5766
chr16	5893267	5893477	109.189	non-alignable	NM_021477	Rbfox1
chr16	9853036	9853246	70.4079	non-alignable	NM_008170	Grin2a
chr16	11258493	11258586	204.119	non-alignable	NR_035466	Mir1945
chr16	18109331	18109541	118.893	non-alignable	NM_022982	Rtn4r
chr16	19763327	19763537	46.5994	non-alignable	NM_001159407	B3gnt5
chr16	22001820	22002030	53.8445	non-alignable	NM_001083894	Liph
chr16	22007464	22007602	175.005	non-alignable	NM_029457	Senp2
chr16	23384418	23384566	201.64	non-alignable	NM_001004151	Rtp1
chr16	27586430	27586640	101.03	non-alignable	none	NA
chr16	31339429	31339639	99.0942	non-alignable	NM_007470	Apod
chr16	31342836	31343046	82.8598	non-alignable	NM_007470	Apod
chr16	37477199	37477409	55.9455	non-alignable	NM_028812	Gtf2e1
chr16	45342137	45342347	46.5494	non-alignable	NM_010818	Cd200
chr16	45534791	45535001	51.7718	non-alignable	NM_198106	Slc9c1
chr16	68017686	68017896	109.205	non-alignable	none	NA
chr16	91333000	91333180	280.513	non-alignable	NM_010509	Ifnar2
chr16	91423659	91423752	154.795	non-alignable	NM_008349	Il10rb
chr16	94549926	94550136	92.7918	non-alignable	NM_007890	Dyrk1a
chr16	94555522	94555611	154.076	non-alignable	NM_007890	Dyrk1a
chr16	97905453	97905663	74.4591	non-alignable	NM_174847	C2cd2
chr16	98026304	98026514	45.7463	non-alignable	NR_015491	A630089N07Rik
chr16	98107404	98107614	156.931	non-alignable	NR_015491	A630089N07Rik
chr17	7203474	7203576	168.713	non-alignable	NM_011299	Rps6ka2
chr17	11185251	11185345	146.116	non-alignable	NM_016694	Park2
chr17	15179661	15179826	269.455	non-alignable	none	NA
chr17	15455323	15455492	232.731	non-alignable	NM_011185	Psmb1
chr17	21801503	21801722	477.547	non-alignable	NM_029281	Zfp820
chr17	22230904	22231003	143.106	non-alignable	NM_001205095	Gm4944
chr17	23603568	23603778	86.9836	non-alignable	NM_011747	Zfp13
chr17	23936848	23937058	65.4375	non-alignable	NM_011321	Sbp
chr17	24046086	24046281	464.797	non-alignable	NM_175440	Prss27
chr17	27658728	27658938	77.469	non-alignable	NM_011861	Pacsin1
chr17	31870226	31870339	147.927	non-alignable	NM_010831	Sik1
chr17	32692800	32693010	119.817	non-alignable	NM_134127	Cyp4f15
chr17	32880288	32880498	73.7567	non-alignable	NM_207245	Zfp870
chr17	32967241	32967451	76.1314	non-alignable	NR_033585	Cyp4f41-ps
chr17	34350545	34350688	271.02	non-alignable	NM_079835	Btnl2
chr17	34398981	34399191	96.3028	non-alignable	NM_001001177	BC051142
chr17	35270018	35270338	1384.16	non-alignable	NM_001267808	H2-L
chr17	35276539	35276685	236.444	non-alignable	NM_001267808	H2-L
chr17	35513940	35514150	67.569	non-alignable	NM_146248	Cchcr1
chr17	35613689	35613899	97.5323	non-alignable	NM_001244654	Gm9573
chr17	35992094	35992261	180.558	non-alignable	NR_015618	A930015D03Rik
chr17	36134167	36134377	45.2848	non-alignable	NM_001177467	Gm7030
chr17	39107258	39107554	252.697	non-alignable	NM_001177582	Esp23
chr17	39129215	39129449	402.174	non-alignable	none	NA
chr17	41526191	41526401	73.7304	non-alignable	none	NA
chr17	42641930	42642140	62.8388	non-alignable	NM_181753	Opn5
chr17	45536428	45536589	255.297	non-alignable	NM_013688	Tcte1
chr17	51159519	51159578	128.102	non-alignable	NM_028162|NR_035408	Mir669a-1|Tbc1d5
chr17	56845781	56845991	48.1552	non-alignable	NM_001039114	Acsbg2
chr17	56871732	56871942	73.8297	non-alignable	NM_030141	1700061G19Rik
chr17	63526334	63526544	65.7382	non-alignable	NM_015794	Fbxl17
chr17	64036438	64036511	113.638	non-alignable	NM_001037997	Fert2
chr17	66441402	66441612	71.3879	non-alignable	NM_172963	Soga2
chr17	66466628	66466838	47.0833	non-alignable	NM_172963	Soga2
chr17	71553026	71553236	122.376	non-alignable	NM_029254	Spdya
chr17	82337726	82337936	97.1336	non-alignable	none	NA
chr17	83814171	83814381	80.4537	non-alignable	NM_054082	Mta3
chr17	87748493	87748703	47.7677	non-alignable	NM_199251	Kcnk12
chr17	93403990	93404200	70.4195	non-alignable	none	NA
chr18	20732409	20732594	282.851	non-alignable	NM_019737	B4galt6
chr18	22236381	22236591	48.5185	non-alignable	none	NA
chr18	30505729	30505939	61.7974	non-alignable	none	NA
chr18	32120059	32120237	392.485	non-alignable	NM_001042767	Proc
chr18	40203905	40204115	75.4231	non-alignable	NM_023311	Yipf5
chr18	49647281	49647491	77.3631	non-alignable	NM_001170960	Dtwd2
chr18	50242986	50243068	110.651	non-alignable	NM_001004061	Fam170a
chr18	66561034	66561255	478.929	non-alignable	NR_040528	Gm9926
chr18	67341865	67342075	134.037	non-alignable	NM_007702	Cidea
chr18	67894789	67894864	111.559	non-alignable	NM_172631	Ldlrad4
chr18	74994895	74994950	110.77	non-alignable	NM_001002239	Rpl17
chr18	75133181	75133391	56.7149	non-alignable	NM_027727	Dym
chr18	81245235	81245392	218.458	non-alignable	none	NA
chr18	83811854	83812064	53.3486	non-alignable	none	NA
chr18	84838500	84838710	54.7517	non-alignable	NM_025797	Cyb5
chr19	12383627	12383837	78.1446	non-alignable	NR_030566	Mir466f-1
chr19	25488811	25488875	130.389	non-alignable	NM_015826	Dmrt1
chr19	28818421	28818585	243.576	non-alignable	NM_009199	Slc1a1
chr19	36903463	36903673	102.557	non-alignable	NM_028263	Fgfbp3
chr19	61266433	61266643	92.5293	non-alignable	NM_009970	Csf2ra
chr2	4919480	4919690	75.6329	non-alignable	NM_010726	Phyh
chr2	5434318	5434382	98.9233	non-alignable	NR_030601|NM_177343	Mir466d|Camk1d
chr2	12910656	12910712	124.788	non-alignable	NM_008961	Pter
chr2	23049885	23050095	61.2478	non-alignable	NM_145994	Abi1
chr2	23291117	23291343	346.389	non-alignable	NM_008752	Nxph2
chr2	31127384	31127594	73.1547	non-alignable	NM_001038700	Fnbp1
chr2	35740761	35740971	67.0983	non-alignable	NM_001114125	Dab2ip
chr2	44889834	44889941	130.382	non-alignable	NM_172662	Gtdc1
chr2	67836051	67836261	45.7597	non-alignable	none	NA
chr2	93904289	93904400	161.005	non-alignable	NM_001033452	Accsl
chr2	121821983	121822137	206.14	non-alignable	NM_172673	Frmd5
chr2	123891658	123891868	62.9221	non-alignable	none	NA
chr2	128386658	128386868	46.2607	non-alignable	NR_028589	Gm14005
chr2	132803073	132803283	52.4875	non-alignable	NM_175113	Trmt6
chr2	140096115	140096345	468.488	non-alignable	NM_001159641	Tasp1
chr2	140097438	140097557	137.248	non-alignable	NM_001159641	Tasp1
chr2	150451731	150451941	48.9316	non-alignable	NM_001177550	Zfp442
chr2	152842753	152842963	52.6225	non-alignable	NM_001141977	Tpx2
chr2	154076363	154076556	312.599	non-alignable	none	NA
chr2	157437197	157437407	49.0195	non-alignable	NM_001025395	Src
chr2	168256940	168257150	65.4425	non-alignable	NR_037297	Mir3110
chr2	172320987	172321198	493.65	non-alignable	NM_025912	Fam210b
chr2	179490994	179491204	49.807	non-alignable	NM_009867	Cdh4
chr2	179942485	179942695	65.0077	non-alignable	NM_001081092	Taf4a
chr2	180755988	180756207	550.812	non-alignable	NM_080641	Bhlhe23
chr2	180773884	180773994	142.423	non-alignable	NM_080641	Bhlhe23
chr3	10393560	10393770	53.2704	non-alignable	NM_025519	Chmp4c
chr3	24428668	24428878	51.1349	non-alignable	none	NA
chr3	28745455	28745665	49.1075	non-alignable	NM_177586	Eif5a2
chr3	32292119	32292233	159.834	non-alignable	NM_009517	Zmat3
chr3	32677440	32677650	51.8324	non-alignable	NM_019673	Actl6a
chr3	36223358	36223568	96.1835	non-alignable	NM_198192	Qrfpr
chr3	37669400	37669610	59.9493	non-alignable	NM_011896	Spry1
chr3	74938068	74938278	45.927	non-alignable	none	NA
chr3	78993274	78993336	81.505	non-alignable	none	NA
chr3	84636509	84636719	56.4907	non-alignable	NM_177260	Tmem154
chr3	88022956	88023166	59.3551	non-alignable	NM_022031	Hapln2
chr3	88659810	88660020	48.121	non-alignable	NM_181817	Rxfp4
chr3	89899694	89899904	83.4303	non-alignable	NM_010559	Il6ra
chr3	91213372	91213591	573.667	non-alignable	none	NA
chr3	96312327	96312528	416.948	non-alignable	NM_010186	Fcgr1
chr3	97403328	97403413	126.691	non-alignable	NM_146275	Olfr1402
chr3	103235750	103235960	108.159	non-alignable	NM_001079830	Trim33
chr3	105958250	105958460	55.4638	non-alignable	NM_027432	Wdr77
chr3	113090982	113091173	253.121	non-alignable	none	NA
chr3	122629779	122629882	158.807	non-alignable	NM_153118	Fnbp1l
chr3	137014808	137014922	170.942	non-alignable	none	NA
chr3	137832521	137832591	112.803	non-alignable	NM_016750	H2afz
chr3	154175309	154175519	47.3395	non-alignable	NM_001081263	Slc44a5
chr4	4859438	4859648	59.9426	non-alignable	none	NA
chr4	8274166	8274376	79.8975	non-alignable	NM_007592	Car8
chr4	21628949	21629159	81.2872	non-alignable	NM_001080771	Prdm13
chr4	43801768	43801978	110.042	non-alignable	NR_033638	Olfr29-ps1
chr4	44260423	44260628	416.888	non-alignable	NR_039565	Mir5106
chr4	48972494	48972680	268.687	non-alignable	none	NA
chr4	79228530	79228740	50.5511	non-alignable	none	NA
chr4	83282051	83282261	66.7001	non-alignable	NM_027238	Ttc39b
chr4	85790372	85790560	265.732	non-alignable	none	NA
chr4	118721832	118722035	367.617	non-alignable	NM_146304	Olfr1340
chr4	120432744	120432954	104.338	non-alignable	NM_013883	Scmh1
chr4	121445096	121445148	89.7338	non-alignable	NM_001144948	Gm12886
chr4	129599670	129599880	67.7652	non-alignable	NM_018799	Eif3i
chr4	131220666	131220876	95.6649	non-alignable	none	NA
chr4	131658042	131658197	255.778	non-alignable	none	NA
chr4	132475958	132476057	138.916	non-alignable	NM_026039	Med18
chr4	134436811	134437021	73.2301	non-alignable	NR_045800	1700021N21Rik
chr4	136060218	136060334	129.634	non-alignable	NM_025919	Rpl11
chr4	137839627	137839692	144.427	non-alignable	NM_199307	Ece1
chr4	140258941	140259384	5538.08	non-alignable	NM_198610	Igsf21
chr4	140326822	140327006	307.841	non-alignable	none	NA
chr4	140455358	140455460	151.653	non-alignable	none	NA
chr4	147848948	147849158	80.1076	non-alignable	NM_198619	Zfp933
chr4	147957226	147957427	370.009	non-alignable	NM_029841	2510039O18Rik
chr4	149450786	149450906	169.011	non-alignable	NM_022020	Rbp7
chr4	149603021	149603080	137.957	non-alignable	NM_023051	Clstn1
chr4	153011622	153011832	45.6923	non-alignable	none	NA
chr5	18899187	18899397	64.6823	non-alignable	none	NA
chr5	20986397	20986607	61.0794	non-alignable	NM_001080977	Rsbn1l
chr5	23576421	23576631	89.7038	non-alignable	NM_009274	Srpk2
chr5	24107778	24107979	400.979	non-alignable	NM_026448|NR_037304	Klhl7|Mir3471-1
chr5	24110119	24110460	988.106	non-alignable	NM_026448|NR_037304	Klhl7|Mir3471-1
chr5	24959846	24960056	54.8801	non-alignable	NM_145401	Prkag2
chr5	25118640	25118712	96.0025	non-alignable	NR_027851	2900005J15Rik
chr5	25601330	25601522	238.482	non-alignable	none	NA
chr5	27067372	27067582	95.3076	non-alignable	NM_010075	Dpp6
chr5	27737206	27737455	1169.73	non-alignable	NM_018878	Paxip1
chr5	28020003	28020213	67.8144	non-alignable	none	NA
chr5	34124297	34124349	150.47	non-alignable	NR_040703|NM_181857	Poln|4930557J02Rik
chr5	37015671	37015882	352.145	non-alignable	NM_011716	Wfs1
chr5	37293313	37293523	66.3854	non-alignable	NM_021292	Evc
chr5	65466968	65467246	706.933	non-alignable	NM_133697	Smim14
chr5	83735774	83735984	82.9389	non-alignable	none	NA
chr5	90372550	90372760	79.3845	non-alignable	NR_045618	Gm9958
chr5	103950237	103950447	84.1513	non-alignable	NM_198030	Hsd17b13
chr5	109139136	109139346	105.845	non-alignable	NM_001104623	Vmn2r12
chr5	110558439	110558647	474.007	non-alignable	NM_198306	Galnt9
chr5	111906000	111906210	105.196	non-alignable	none	NA
chr5	111987145	111987263	187.039	non-alignable	none	NA
chr5	113292256	113292464	423.177	non-alignable	NM_172718	Sgsm1
chr5	114958204	114958414	93.4554	non-alignable	NM_009327	Hnf1a
chr5	116364648	116364858	49.3801	non-alignable	NM_030704	Hspb8
chr5	120237171	120237381	84.2942	non-alignable	NM_028762	Rbm19
chr5	121541364	121541475	160.467	non-alignable	NM_010765	Mapkapk5
chr5	125260544	125260754	54.9051	non-alignable	NM_001205082	Scarb1
chr5	125803698	125803785	143.979	non-alignable	NM_001190352	Tmem132b
chr5	126651478	126651668	339.509	non-alignable	none	NA
chr5	127413444	127413654	65.1564	non-alignable	NM_175432	Tmem132c
chr5	127696010	127696143	186.161	non-alignable	NM_177005	Glt1d1
chr5	128734025	128734235	117.045	non-alignable	NM_021311	Piwil1
chr5	128852909	128853081	239.897	non-alignable	NM_001081388	Rimbp2
chr5	129242435	129242645	63.6269	non-alignable	NM_001081342	Gpr133
chr5	129287540	129287780	493.738	non-alignable	none	NA
chr5	130393452	130393638	212.786	non-alignable	NM_181045	Caln1
chr5	133569266	133569350	127.3	non-alignable	none	NA
chr5	135843524	135843730	414.213	non-alignable	NM_021403	Srrm3
chr5	136956749	136956959	49.3028	non-alignable	NM_001163243	Fis1
chr5	141908434	141908520	122.696	non-alignable	NM_177879	Sdk1
chr5	142917489	142917699	87.5448	non-alignable	NM_007393	Actb
chr5	144491381	144491618	756.633	non-alignable	none	NA
chr5	145086121	145086200	137.661	non-alignable	NM_019767	Arpc1a
chr5	145958067	145958229	176.941	non-alignable	NR_030782	Cyp3a25
chr5	146227598	146227838	317.278	non-alignable	NM_153599	Cdk8
chr5	147051842	147052052	64.2007	non-alignable	NM_080795	Lnx2
chr5	148476862	148477072	101.972	non-alignable	NM_011908	Ubl3
chr6	30075437	30075647	50.6114	non-alignable	NM_001164226	Nrf1
chr6	45443739	45443949	68.4656	non-alignable	NM_001004357	Cntnap2
chr6	48136945	48137152	436.082	non-alignable	none	NA
chr6	48200057	48200232	256.181	non-alignable	none	NA
chr6	48258466	48258578	161.539	non-alignable	none	NA
chr6	48288210	48288271	140.165	non-alignable	none	NA
chr6	48552939	48553213	1089.46	non-alignable	NM_001110160	Lrrc61
chr6	58330917	58331037	242.233	non-alignable	NM_053232	Vmn1r29
chr6	65793386	65793596	56.5053	non-alignable	NM_027547	Prdm5
chr6	67663794	67663888	150.853	non-alignable	none	NA
chr6	67675326	67675411	144.236	non-alignable	none	NA
chr6	68799275	68799537	615.042	non-alignable	none	NA
chr6	70237257	70237421	354.101	non-alignable	none	NA
chr6	70695520	70695730	58.0837	non-alignable	none	NA
chr6	70866226	70866436	70.1347	non-alignable	NM_010121	Eif2ak3
chr6	82700487	82700697	51.1655	non-alignable	NM_025882	Pole4
chr6	83624965	83625117	196.711	non-alignable	NM_016751	Clec4f
chr6	86754601	86754807	339.261	non-alignable	NM_013471	Anxa4
chr6	87989943	87990153	56.1137	non-alignable	NR_026990	Gm5577
chr6	90991655	90991865	65.2453	non-alignable	NM_018815	Nup210
chr6	91221214	91221351	224.159	non-alignable	NM_001081437	Fbln2
chr6	95949384	95949594	73.497	non-alignable	none	NA
chr6	100278977	100279187	54.2332	non-alignable	NM_019743	Rybp
chr6	103753976	103754228	809.406	non-alignable	NM_007697	Chl1
chr6	106542138	106542348	51.9439	non-alignable	NM_001109749	Cntn4
chr6	112230772	112230982	80.6259	non-alignable	NR_027865	1700054K19Rik
chr6	113634753	113634963	50.8166	non-alignable	NM_172161	Irak2
chr6	115583064	115583274	59.3914	non-alignable	NM_001101431	2510049J12Rik
chr6	117954301	117954511	46.3413	non-alignable	NM_001173372	Fxyd4
chr6	120211651	120211861	77.1254	non-alignable	NM_198884	B4galnt3
chr6	120551556	120551766	45.9557	non-alignable	NR_045733	1700072O05Rik
chr6	120683611	120683821	46.4388	non-alignable	NM_001128151	Cecr2
chr6	121477798	121478008	118.99	non-alignable	NM_001033354	Iqsec3
chr6	122548212	122548422	85.3882	non-alignable	NM_009645	Aicda
chr6	122659662	122659866	404.428	non-alignable	NM_139218	Dppa3
chr6	122707037	122707247	59.0394	non-alignable	NM_028016	Nanog
chr6	123210902	123211112	53.7344	non-alignable	NM_001190320	Clec4n
chr6	124781921	124782010	131.409	non-alignable	NM_013588	Lrrc23
chr6	148627196	148627406	57.8811	non-alignable	NR_045867	Gm6313
chr6	149188827	149189037	116.563	non-alignable	NM_001113424	Amn1
chr7	3961643	3961853	50.8697	non-alignable	NM_011090	Lilra6
chr7	4822267	4822477	125.417	non-alignable	NM_133777	Ube2s
chr7	6456489	6456663	277.549	non-alignable	NM_146915	Olfr1336
chr7	6468683	6468788	149.006	non-alignable	NM_146916	Olfr1346
chr7	10325526	10325798	576.215	non-alignable	none	NA
chr7	16225625	16225753	210.395	non-alignable	NM_027883	Dhx34
chr7	24727778	24727923	226.534	non-alignable	NM_177593	Gm4763
chr7	25145995	25146208	475.194	non-alignable	NR_045847	D930028M14Rik
chr7	25582450	25582745	420.145	non-alignable	NM_001039243	Gm7092
chr7	25813490	25813700	78.8013	non-alignable	NM_028775	Cyp2s1
chr7	26489580	26489845	840.151	non-alignable	NM_001048219	Nlrp9a
chr7	28263891	28264118	701.695	non-alignable	NM_198425	Eid2
chr7	28505691	28505882	341.549	non-alignable	NM_001024673	Ifnl2
chr7	29688032	29688242	106.848	non-alignable	NM_029714	Catsperg2
chr7	29764794	29765039	617.704	non-alignable	NM_023750	Zfp84
chr7	31165371	31165581	76.798	non-alignable	NR_046062	Gm10640
chr7	31455857	31456111	540.324	non-alignable	none	NA
chr7	33543459	33543772	446.957	non-alignable	none	NA
chr7	33836891	33836997	209.712	non-alignable	none	NA
chr7	35179253	35179463	88.742	non-alignable	NM_017394	Slc7a10
chr7	35854537	35854747	66.3631	non-alignable	NR_033567	E130304I02Rik
chr7	35855958	35856168	89.2995	non-alignable	NR_033567	E130304I02Rik
chr7	39455880	39456158	1147.51	non-alignable	NM_001243021	Zfp939
chr7	41451894	41452104	137.867	non-alignable	NM_177764	Vmn2r57
chr7	43339901	43340111	80.8758	non-alignable	NM_145581	Siglec5
chr7	43898141	43898351	107.438	non-alignable	NM_019928	Klk4
chr7	60974216	60974487	629.291	non-alignable	none	NA
chr7	64595343	64595553	67.2309	non-alignable	NM_007461	Apba2
chr7	81643458	81643668	52.0793	non-alignable	NM_011983	Homer2
chr7	82625431	82625689	592.107	non-alignable	NM_177894	Fam154b
chr7	97755198	97755312	185.548	non-alignable	NM_175105	Aqp11
chr7	118920284	118920494	64.2388	non-alignable	NM_001081446	Iqck
chr7	120426737	120426926	289.319	non-alignable	NM_001278943	Abca16
chr7	121161494	121161704	51.7376	non-alignable	NM_139310	Otoa
chr7	125985673	125985850	202.886	non-alignable	NM_001101488	Gsg1l
chr7	128231795	128232080	1108.29	non-alignable	NM_146205	Armc5
chr7	139363411	139363621	86.2423	non-alignable	NM_183144	Inpp5a
chr7	140676394	140676500	128.172	non-alignable	NM_146961	Olfr539
chr7	144072105	144072315	79.425	non-alignable	NR_037302	Mir3470b
chr8	4708653	4708863	66.6682	non-alignable	NM_011369	Shcbp1
chr8	16430056	16430239	259.061	non-alignable	NM_053171	Csmd1
chr8	16700541	16700719	231.983	non-alignable	NM_053171	Csmd1
chr8	20011278	20011488	60.7442	non-alignable	NM_001270553	Gm21119
chr8	22416186	22416396	105.546	non-alignable	NM_020560	Mrps31
chr8	25210839	25211049	101.943	non-alignable	NM_199323	Tacc1
chr8	33161602	33161733	195.08	non-alignable	none	NA
chr8	40965319	40965529	74.3584	non-alignable	NM_026840	Pdgfrl
chr8	42664621	42664779	168.056	non-alignable	none	NA
chr8	55462183	55462243	123.573	non-alignable	none	NA
chr8	55754287	55754468	282.263	non-alignable	none	NA
chr8	63925189	63925291	162.197	non-alignable	NM_001195687	Gm4975
chr8	69664122	69664332	51.5345	non-alignable	NM_001177527	Zfp964
chr8	69701844	69702047	404.643	non-alignable	NM_001039965	Zfp869
chr8	69741412	69741539	184.298	non-alignable	NM_001200023	Zfp963
chr8	69749690	69749900	70.6337	non-alignable	NM_001200023	Zfp963
chr8	70726188	70726349	267.436	non-alignable	NM_201607	Pde4c
chr8	70801892	70802102	84.6852	non-alignable	NM_008353	Il12rb1
chr8	70885681	70885905	515.277	non-alignable	NM_053248	Slc5a5
chr8	72652332	72652542	76.8235	non-alignable	NM_176940	Nwd1
chr8	72654963	72655064	185.8	non-alignable	NM_176940	Nwd1
chr8	78339951	78340161	63.6176	non-alignable	NM_183096	Ttc29
chr8	84231830	84232083	337.921	non-alignable	NM_172503	Zswim4
chr8	84237950	84238160	80.4297	non-alignable	NM_172503	Zswim4
chr8	85220922	85221132	99.1937	non-alignable	NM_146859	Olfr371
chr8	88221506	88221716	52.8123	non-alignable	NM_001164498	Papd5
chr8	93238182	93238392	49.2487	non-alignable	NM_133660	Ces1e
chr8	93469751	93469991	397.93	non-alignable	NM_001003951	Ces5a
chr8	101546756	101546966	56.656	non-alignable	none	NA
chr8	107480201	107480411	62.4887	non-alignable	NM_025830	Wwp2
chr8	111446062	111446272	87.0057	non-alignable	NM_001170742	Wdr59
chr8	112567885	112567975	107.788	non-alignable	NM_130457	Cntnap4
chr8	119619642	119619789	176.709	non-alignable	NM_029428	Adad2
chr8	123044783	123044993	113.164	non-alignable	NR_037865	Ankrd11
chr8	126124778	126124988	52.1596	non-alignable	none	NA
chr8	126404620	126404810	322.177	non-alignable	NM_174987	Coa6
chr9	5616783	5616993	59.9135	non-alignable	none	NA
chr9	21432142	21432260	161.213	non-alignable	NM_001253894	Dnm2
chr9	21950372	21950660	2468.7	non-alignable	NM_025870	Swsap1
chr9	22262721	22262931	92.731	non-alignable	NM_181419	Zfp599
chr9	24746605	24746815	94.9092	non-alignable	NM_194263	Tbx20
chr9	38413650	38413741	108.341	non-alignable	NM_146869	Olfr147
chr9	38842677	38842887	55.8464	non-alignable	NM_207560	Olfr924
chr9	38874732	38874942	76.0381	non-alignable	NM_146815	Olfr926
chr9	42877850	42878060	68.0814	non-alignable	NM_175481	Grik4
chr9	43512054	43512264	49.2144	non-alignable	none	NA
chr9	53070872	53071082	95.1534	non-alignable	NM_029936	Ddx10
chr9	56986516	56986569	99.8309	non-alignable	NM_019651	Ptpn9
chr9	96443476	96443618	168.927	non-alignable	NM_011279	Rnf7
chr9	99218335	99218654	1398.41	non-alignable	NM_001244762	Gm6432
chr9	99227338	99227548	69.2819	non-alignable	NM_001244762	Gm6432
chr9	104950668	104950878	55.894	non-alignable	NM_028719	Cpne4
chr9	110833191	110833401	75.2501	non-alignable	NM_153172	Prss45
chr9	119564022	119564232	64.3395	non-alignable	NM_021544	Scn5a
chr9	121937282	121937492	76.3202	non-alignable	NR_033553	1700048O20Rik
chr9	122006679	122006876	326.137	non-alignable	NM_153540	Pomgnt2
chrX	15963164	15963235	74.149	non-alignable	none	NA
chrX	18186785	18186995	49.9908	non-alignable	NM_009483	Kdm6a
chrX	74856189	74856365	193.134	non-alignable	NM_001081670	Gm5936
chrX	103953166	103953376	50.6855	non-alignable	NM_011276	Rlim
chrY	6858979	6859189	54.7164	non-alignable	none	NA
chr1	4808043	4808253	103.007	non-conserved	NM_008866	Lypla1
chr1	11330048	11330258	74.5757	non-conserved	NM_029525	Prex2
chr1	12782530	12782661	164.905	non-conserved	NM_001198565	Sulf1
chr1	12990342	12990465	183.53	non-conserved	NM_172841	Slco5a1
chr1	12991026	12991236	66.6054	non-conserved	NM_172841	Slco5a1
chr1	17520208	17520418	53.3803	non-conserved	none	NA
chr1	20410062	20410272	54.3679	non-conserved	NM_153179	Pkhd1
chr1	25012989	25013199	71.2314	non-conserved	none	NA
chr1	25364309	25364450	177.384	non-conserved	NM_175642	Bai3
chr1	25830586	25830796	73.6851	non-conserved	NM_175642	Bai3
chr1	26303590	26303800	83.59	non-conserved	none	NA
chr1	33173470	33173566	131.729	non-conserved	none	NA
chr1	34270952	34271058	141.308	non-conserved	NM_001276764	Dst
chr1	36369119	36369329	48.5029	non-conserved	NM_172652	Kansl3
chr1	36895564	36895747	320.763	non-conserved	NM_018872	Tmem131
chr1	37135281	37135491	102.945	non-conserved	none	NA
chr1	37151500	37151710	64.969	non-conserved	none	NA
chr1	37299917	37300127	52.8409	non-conserved	NM_030266	Inpp4a
chr1	38723041	38723251	53.6165	non-conserved	none	NA
chr1	38746636	38746846	74.5204	non-conserved	NM_001029878	Lonrf2
chr1	38856340	38856550	63.6087	non-conserved	NM_001029878	Lonrf2
chr1	42436546	42436756	66.9684	non-conserved	none	NA
chr1	44027252	44027462	72.373	non-conserved	NM_001013799	Mettl21c
chr1	51240884	51241094	72.4514	non-conserved	NR_045151	9330175M20Rik
chr1	53706771	53706848	103.453	non-conserved	NM_001252070	Dnah7a
chr1	58718984	58719194	88.6924	non-conserved	NM_207653	Cflar
chr1	59542385	59542595	51.9127	non-conserved	NM_001013771	Gm973
chr1	60639169	60639292	179.393	non-conserved	none	NA
chr1	64623845	64624055	86.624	non-conserved	NM_025964	Mettl21a
chr1	66175523	66175733	56.1891	non-conserved	NM_001039934	Map2
chr1	70393591	70393643	94.9314	non-conserved	NM_029160	Spag16
chr1	71645458	71645668	48.6048	non-conserved	NM_010233	Fn1
chr1	72676745	72676855	144.089	non-conserved	NM_176980	Ankar
chr1	74284157	74284367	56.0331	non-conserved	NM_146110	Aamp
chr1	74542457	74542614	262.923	non-conserved	NM_001081456	Plcd4
chr1	75125736	75125946	66.5725	non-conserved	NM_194333	Slc23a3
chr1	75398833	75399043	49.8741	non-conserved	NM_007463	Speg
chr1	75903362	75903572	48.2677	non-conserved	none	NA
chr1	75925018	75925228	55.7885	non-conserved	none	NA
chr1	77473851	77474061	58.6375	non-conserved	NM_007936	Epha4
chr1	82328216	82328268	110.861	non-conserved	NM_029777	Rhbdd1
chr1	83576887	83577097	80.4429	non-conserved	none	NA
chr1	85179779	85179888	247.583	non-conserved	NM_001081746	Gm7609
chr1	85929526	85929736	121.984	non-conserved	NR_037692	4933407L21Rik
chr1	87722088	87722298	48.6625	non-conserved	NM_001205391	Atg16l1
chr1	88628729	88628939	93.9142	non-conserved	none	NA
chr1	90028448	90028652	544.192	non-conserved	NM_139152	Asb18
chr1	92647769	92647979	59.6601	non-conserved	NM_153114	Otos
chr1	92902550	92902760	64.3906	non-conserved	NM_172850	Ankmy1
chr1	94169170	94169380	49.6543	non-conserved	none	NA
chr1	99772282	99772494	353.381	non-conserved	NM_172851	Cntnap5b
chr1	102825153	102825363	122.331	non-conserved	none	NA
chr1	103814173	103814383	50.5154	non-conserved	none	NA
chr1	105778516	105778726	57.2305	non-conserved	NM_009399	Tnfrsf11a
chr1	110016582	110016792	76.4902	non-conserved	NM_172853	Cdh7
chr1	118257726	118257936	66.8273	non-conserved	NM_011650	Tsn
chr1	118889271	118889481	60.4651	non-conserved	NM_001081125	Gli2
chr1	120390447	120390629	330.856	non-conserved	NM_207233	C1ql2
chr1	120481134	120481197	153.052	non-conserved	NM_010766	Marco
chr1	121048319	121048529	82.1984	non-conserved	NR_038008	B230209K01Rik
chr1	121833685	121833784	147.339	non-conserved	none	NA
chr1	125778012	125778222	50.7683	non-conserved	NM_027677	Gpr39
chr1	127127556	127127766	47.4575	non-conserved	none	NA
chr1	127496825	127497052	620.704	non-conserved	NM_028135	Tmem163
chr1	131126611	131126719	141.04	non-conserved	NM_145508	Dyrk3
chr1	131769809	131770019	59.4597	non-conserved	NM_177243	Slc26a9
chr1	132018918	132019128	53.5108	non-conserved	NM_007923	Elk4
chr1	132306936	132307113	292.04	non-conserved	NM_144810	Klhdc8a
chr1	132541473	132541683	90.4709	non-conserved	NM_177129	Cntn2
chr1	132755351	132755485	230.987	non-conserved	NM_001160317	Nfasc
chr1	132799351	132799562	541.629	non-conserved	none	NA
chr1	134988504	134988714	56.5508	non-conserved	NM_001033409	Lgr6
chr1	135036933	135037143	44.9757	non-conserved	NM_001033409	Lgr6
chr1	135106120	135106330	107.131	non-conserved	NM_001033409	Lgr6
chr1	135779355	135779565	85.5698	non-conserved	NM_013750	Phlda3
chr1	136051475	136051685	90.9745	non-conserved	NM_001270609	Ascl5
chr1	136423125	136423335	73.4834	non-conserved	NM_026500	Ddx59
chr1	136544127	136544337	61.5262	non-conserved	NM_001081258	Kif14
chr1	136678364	136678488	217.535	non-conserved	NR_045324	Gm19705
chr1	151328464	151328674	61.2369	non-conserved	NM_001039512	Ivns1abp
chr1	151390143	151390279	270.168	non-conserved	NM_025819	Swt1
chr1	151755060	151755270	71.1691	non-conserved	NM_001039644	Edem3
chr1	152353805	152353880	149.786	non-conserved	NM_025677	Tsen15
chr1	153577975	153578185	73.1443	non-conserved	NM_028749	Npl
chr1	155461772	155461982	46.9148	non-conserved	NM_011273	Xpr1
chr1	155722285	155722467	274.238	non-conserved	NM_010712	Lhx4
chr1	156325910	156326012	154.915	non-conserved	NM_130456	Nphs2
chr1	156668987	156669197	121.909	non-conserved	NM_023141	Tor3a
chr1	157575459	157575574	147.658	non-conserved	NR_027641	Sec16b
chr1	157768340	157768481	168.427	non-conserved	none	NA
chr1	158019267	158019473	369.069	non-conserved	none	NA
chr1	158464159	158464323	228.193	non-conserved	NM_001205204	Astn1
chr1	159621439	159621596	181.334	non-conserved	NM_022312	Tnr
chr1	162508735	162508945	97.1746	non-conserved	NM_172646	Dnm3
chr1	162755303	162755513	100.628	non-conserved	NM_001081290	Prrc2c
chr1	164323375	164323513	241.705	non-conserved	NM_138314	Nme7
chr1	164524286	164524496	76.5371	non-conserved	none	NA
chr1	164664131	164664341	47.1363	non-conserved	none	NA
chr1	164812930	164813140	68.6463	non-conserved	NM_019759	Dpt
chr1	165130516	165130600	159.266	non-conserved	NM_032005	Tbx19
chr1	166319326	166319492	225.408	non-conserved	NM_001164528	Ildr2
chr1	168700753	168700963	63.3144	non-conserved	none	NA
chr1	171195205	171195415	88.0902	non-conserved	NM_025557	Pcp4l1
chr1	171252796	171253006	90.2026	non-conserved	NM_172845	Adamts4
chr1	171612021	171612231	61.3503	non-conserved	NM_001277968	Ly9
chr1	171960901	171961111	70.8388	non-conserved	NM_030710	Slamf6
chr1	172063701	172063911	57.3868	non-conserved	NM_010916	Nhlh1
chr1	172316223	172316433	45.7667	non-conserved	NM_080419	Igsf8
chr1	174623131	174623341	98.9221	non-conserved	NM_019445	Fmn2
chr1	175549199	175549409	103.402	non-conserved	none	NA
chr1	175669958	175670168	60.6012	non-conserved	NM_010098	Opn3
chr1	177091601	177091811	45.5649	non-conserved	NM_011785	Akt3
chr1	177353075	177353161	113.615	non-conserved	none	NA
chr1	177411484	177411694	98.6869	non-conserved	NM_001012330	Zbtb18
chr1	178504035	178504245	50.7391	non-conserved	NM_001161665	Kif26b
chr1	179003082	179003292	89.5022	non-conserved	NM_027188	Smyd3
chr1	179611235	179611445	53.2493	non-conserved	NM_146105	Cnst
chr1	180471632	180471842	101.951	non-conserved	NM_001081227	6330403A02Rik
chr1	180972757	180972967	45.8121	non-conserved	NM_144794	Tmem63a
chr1	182323605	182323815	93.7943	non-conserved	NM_175127	Fbxo28
chr1	184691347	184691446	145.274	non-conserved	NR_040627	4930488B22Rik
chr1	187557231	187557441	59.2098	non-conserved	none	NA
chr1	190520445	190520655	86.2522	non-conserved	none	NA
chr1	191182370	191182580	131.165	non-conserved	NM_007498	Atf3
chr1	191469019	191469085	133.873	non-conserved	none	NA
chr1	191608999	191609209	88.424	non-conserved	NM_178632	Ints7
chr1	192291403	192291613	56.7802	non-conserved	NM_001038607	Kcnh1
chr1	192749650	192749860	59.4377	non-conserved	NM_144881	Hhat
chr1	192935484	192935536	116.91	non-conserved	NM_181546	Syt14
chr10	4296461	4296671	65.5665	non-conserved	NM_031185	Akap12
chr10	7703888	7704098	94.4171	non-conserved	NM_010690	Lats1
chr10	7725787	7725934	204.412	non-conserved	NM_011835	Katna1
chr10	9241210	9241420	73.9468	non-conserved	none	NA
chr10	9252883	9253093	92.0805	non-conserved	none	NA
chr10	11498486	11498566	159.761	non-conserved	NM_010146	Epm2a
chr10	12106961	12107147	255.669	non-conserved	none	NA
chr10	12560622	12560832	94.1688	non-conserved	NM_011682	Utrn
chr10	19416061	19416271	50.1301	non-conserved	none	NA
chr10	19759085	19759186	122.213	non-conserved	NM_172786	Il20ra
chr10	20952539	20952749	65.5638	non-conserved	NM_026203	Ahi1
chr10	24831323	24831533	47.1012	non-conserved	NM_134005	Enpp3
chr10	39602244	39602454	96.74	non-conserved	NM_134000	Traf3ip2
chr10	39641034	39641244	96.3193	non-conserved	NM_134000|NR_038037	Traf3ip2|E130307A14Rik
chr10	40961464	40961662	389.111	non-conserved	NM_031877	Wasf1
chr10	41088993	41089136	206.07	non-conserved	NM_199058	Gpr6
chr10	41208832	41208977	191.394	non-conserved	NM_133999	Fig4
chr10	41934976	41935186	107.735	non-conserved	NM_001034858	Armc2
chr10	42291449	42291659	45.2174	non-conserved	NM_019740	Foxo3
chr10	43494171	43494381	119.139	non-conserved	NM_199028	Bend3
chr10	52257930	52258140	45.314	non-conserved	NM_025705	Dcbld1
chr10	53006867	53007077	56.6522	non-conserved	NM_178675	Slc35f1
chr10	58799937	58800147	84.1845	non-conserved	NM_172788	Sh3rf3
chr10	59539559	59539769	77.9968	non-conserved	NM_001033259	Mcu
chr10	59753805	59754015	52.8215	non-conserved	NM_144822	Micu1
chr10	59982397	59982607	70.2757	non-conserved	NM_026937	Ascc1
chr10	60445353	60445412	132.308	non-conserved	NM_023370	Cdh23
chr10	60914497	60914701	365.397	non-conserved	NR_033616	Pldi
chr10	60943176	60943354	273.631	non-conserved	NR_033616	Pldi
chr10	61680883	61681093	64.8119	non-conserved	NM_009120	Sar1a
chr10	61685736	61685946	61.1237	non-conserved	NM_009120	Sar1a
chr10	61961522	61961732	45.9514	non-conserved	NM_007731	Col13a1
chr10	62401760	62401970	63.9006	non-conserved	NM_145419	Hkdc1
chr10	62411860	62411977	152.922	non-conserved	NM_145419	Hkdc1
chr10	62528755	62528965	51.3773	non-conserved	NM_011157	Srgn
chr10	63252768	63252978	48.3355	non-conserved	NM_030114	Herc4
chr10	64001670	64001782	126.537	non-conserved	NM_178678|NM_177612	Lrrtm3|Ctnna3
chr10	64418495	64418705	68.8278	non-conserved	NM_177612	Ctnna3
chr10	64608653	64608745	147.713	non-conserved	NM_177612	Ctnna3
chr10	69920728	69920938	82.2693	non-conserved	NM_170690	Ank3
chr10	70163629	70163699	128.499	non-conserved	NM_001111121	Ccdc6
chr10	70701871	70702081	62.6234	non-conserved	NR_045292	D630013N20Rik
chr10	71299617	71299827	89.8902	non-conserved	NM_145420	Ube2d1
chr10	73758104	73758314	69.6925	non-conserved	none	NA
chr10	75342043	75342235	280.032	non-conserved	NR_033602	Gm5779
chr10	75636735	75636945	92.4666	non-conserved	NM_001162913	Susd2
chr10	75725397	75725607	54.5792	non-conserved	NM_172549	Cabin1
chr10	75808856	75808958	143.301	non-conserved	NM_008185	Gstt1
chr10	76978144	76978348	435.04	non-conserved	NM_021568	Pcbp3
chr10	77157332	77157542	100.583	non-conserved	NM_009929	Col18a1
chr10	77191171	77191381	57.097	non-conserved	NM_009929	Col18a1
chr10	77234330	77234540	54.3121	non-conserved	NR_026944	Gm10941
chr10	77971964	77972174	49.8041	non-conserved	NM_138301	Trpm2
chr10	80741616	80741826	75.268	non-conserved	NM_007460	Ap3d1
chr10	80748710	80748931	474.902	non-conserved	NM_199322	Dot1l
chr10	81498388	81498598	92.3798	non-conserved	NM_134009	Ncln
chr10	81523799	81524009	93.0392	non-conserved	NM_010304	Gna15
chr10	81571622	81571832	67.5936	non-conserved	NM_019725	Tle2
chr10	81601001	81601128	206.486	non-conserved	NM_053254	Tle6
chr10	82890374	82890584	94.9602	non-conserved	NM_001042523	Txnrd1
chr10	83028759	83028969	87.7177	non-conserved	NM_021439	Chst11
chr10	83234463	83234673	98.2811	non-conserved	NM_177388	Slc41a2
chr10	84527785	84527866	160.263	non-conserved	NM_175451	Ckap4
chr10	85128558	85128698	199.697	non-conserved	NM_028832	Mterfd3
chr10	85442180	85442320	183.114	non-conserved	NM_028709	Btbd11
chr10	86006519	86006729	66.3632	non-conserved	NM_177772	Bpifc
chr10	87126971	87127181	58.0759	non-conserved	NM_029685	1700113H08Rik
chr10	88679966	88680104	188.254	non-conserved	NM_011461	Spic
chr10	88724854	88725064	113.979	non-conserved	NM_001037166	Gm4925
chr10	88765967	88766177	73.1218	non-conserved	NM_175158	Utp20
chr10	89197416	89197626	84.7553	non-conserved	NR_102339	Ano4
chr10	90376745	90376868	185.029	non-conserved	NM_001128086	Anks1b
chr10	90771493	90771656	244.656	non-conserved	NM_001128086	Anks1b
chr10	90880960	90881138	333.013	non-conserved	NM_001128086	Anks1b
chr10	91548219	91548323	138.658	non-conserved	none	NA
chr10	91633493	91633572	101.483	non-conserved	none	NA
chr10	94198999	94199209	48.2168	non-conserved	NM_025551	Ndufa12
chr10	94991306	94991516	58.3903	non-conserved	NM_018797	Plxnc1
chr10	95275607	95275728	185.974	non-conserved	NM_009950	Cradd
chr10	96080764	96080974	66.4313	non-conserved	NM_001001932	Eea1
chr10	96153237	96153447	125.233	non-conserved	none	NA
chr10	98943075	98943285	47.0255	non-conserved	NM_026482	Atp2b1
chr10	99469342	99469394	124.285	non-conserved	none	NA
chr10	101893982	101894192	47.1115	non-conserved	NM_001205098	Mgat4c
chr10	106863554	106863639	120.12	non-conserved	NM_001205341	Ppfia2
chr10	108368330	108368540	110.874	non-conserved	NM_054056	Pawr
chr10	108582310	108582520	57.7769	non-conserved	NM_001252342	Syt1
chr10	108766284	108766494	67.4727	non-conserved	NM_001252342	Syt1
chr10	111792812	111793022	46.7945	non-conserved	none	NA
chr10	112423427	112423618	320.763	non-conserved	NM_001025581	Kcnc2
chr10	119705458	119705614	199.198	non-conserved	NM_001277293	Grip1
chr10	121370860	121371070	89.5665	non-conserved	NM_029364	Gns
chr10	121468651	121468861	54.843	non-conserved	NM_138956	Rassf3
chr10	121538191	121538401	46.5088	non-conserved	NM_019786	Tbk1
chr10	121745491	121745701	93.0722	non-conserved	NM_173022	BC048403
chr10	122766104	122766314	61.119	non-conserved	NM_001110218	Ppm1h
chr10	122789917	122790127	48.0965	non-conserved	NM_001110218	Ppm1h
chr10	123259357	123259456	147.688	non-conserved	NM_001252387	Fam19a2
chr10	125764386	125764596	56.2403	non-conserved	none	NA
chr10	126625582	126625737	271.781	non-conserved	none	NA
chr10	126681074	126681284	303.019	non-conserved	none	NA
chr10	126965574	126965784	61.5594	non-conserved	NM_001113470	Ctdsp2
chr10	126995644	126995765	193.828	non-conserved	NR_029803	Mir26a-2
chr10	127028479	127028689	46.396	non-conserved	NM_025537	Tsfm
chr10	127102387	127102597	52.7507	non-conserved	NM_177614	Os9
chr10	127537074	127537197	201.055	non-conserved	NM_183297	Nxph4
chr10	127581122	127581332	102.052	non-conserved	NM_008512	Lrp1
chr10	127681470	127681680	57.8151	non-conserved	NM_001113211	Tmem194
chr10	127813984	127814067	135.254	non-conserved	NM_009040	Rdh16
chr10	128247443	128247667	328.76	non-conserved	NM_001164080	Timeless
chr10	128534750	128534853	206.65	non-conserved	NM_011843	Esyt1
chr10	128668772	128668982	105.869	non-conserved	NM_173733	Suox
chr11	3777143	3777353	75.0186	non-conserved	NM_152818	Osbp2
chr11	4460497	4460707	51.8666	non-conserved	NM_029458	Hormad2
chr11	4461254	4461526	584.512	non-conserved	NM_029458	Hormad2
chr11	4763681	4763910	352.418	non-conserved	NM_138948	Cabp7
chr11	4896853	4897063	76.2289	non-conserved	NM_172438	Thoc5
chr11	5111361	5111571	60.3545	non-conserved	NM_080595	Emid1
chr11	5243854	5243910	102.463	non-conserved	NM_032396	Kremen1
chr11	5968398	5968608	109.884	non-conserved	NM_019661	Ykt6
chr11	6016445	6016636	266.566	non-conserved	NM_001174054	Camk2b
chr11	6188036	6188246	67.8386	non-conserved	NM_173748	Nudcd3
chr11	6292077	6292287	103.935	non-conserved	NM_001252283	Ogdh
chr11	6600393	6600526	210.171	non-conserved	NM_001081652	Nacad
chr11	8548627	8548757	146.162	non-conserved	NM_001083587	Tns3
chr11	17217999	17218209	75.7632	non-conserved	NM_178909	Wdr92
chr11	19877340	19877550	53.929	non-conserved	NM_033523	Spred2
chr11	19996160	19996370	58.0762	non-conserved	NM_033523	Spred2
chr11	20232492	20232636	190.96	non-conserved	NM_172260	Cep68
chr11	20331461	20331671	68.7529	non-conserved	NM_018861	Slc1a4
chr11	20859458	20859668	79.5766	non-conserved	NM_173752	Lgalsl
chr11	21209229	21209439	67.104	non-conserved	NM_139061	Vps54
chr11	22267086	22267296	62.1853	non-conserved	NM_153078	Ehbp1
chr11	23048325	23048474	201.175	non-conserved	NM_028672	Fam161a
chr11	23131273	23131443	226.481	non-conserved	none	NA
chr11	23131750	23131905	221.165	non-conserved	none	NA
chr11	23743563	23743773	57.4688	non-conserved	NM_009044	Rel
chr11	23799808	23800018	48.194	non-conserved	NM_009044	Rel
chr11	24098924	24099134	52.1205	non-conserved	NM_001159289	Bcl11a
chr11	24549760	24549970	69.071	non-conserved	NR_045857	4933430M04Rik
chr11	29821408	29821618	49.3285	non-conserved	NM_146016	Eml6
chr11	30179918	30180128	77.9952	non-conserved	NM_175836	Sptbn1
chr11	30874074	30874284	45.3839	non-conserved	NM_134013	Psme4
chr11	31325240	31325450	94.1464	non-conserved	NM_011491	Stc2
chr11	32220687	32220897	124.759	non-conserved	NM_010117	Rhbdf1
chr11	32534017	32534227	54.7877	non-conserved	NM_009288	Stk10
chr11	32889391	32889576	297.754	non-conserved	none	NA
chr11	33787451	33787644	274.082	non-conserved	NM_001190886	Kcnip1
chr11	34500503	34500713	61.8432	non-conserved	NM_033374	Dock2
chr11	36090297	36090469	225.219	non-conserved	NM_011856	Tenm2
chr11	43585233	43585443	99.8073	non-conserved	NM_001045530	Ccnjl
chr11	48012998	48013060	139.913	non-conserved	none	NA
chr11	48668057	48668267	53.0827	non-conserved	none	NA
chr11	48696462	48696653	213.032	non-conserved	none	NA
chr11	49168947	49169157	46.8973	non-conserved	NM_172793	Btnl9
chr11	49633649	49633859	74.9328	non-conserved	NM_008029	Flt4
chr11	49896448	49896658	92.4485	non-conserved	NM_029004	Rasgef1c
chr11	50131137	50131347	79.3959	non-conserved	NM_029745	Tbc1d9b
chr11	50397509	50397719	60.4096	non-conserved	NM_172557	Rufy1
chr11	51198505	51198715	55.3403	non-conserved	none	NA
chr11	51637937	51638147	72.0622	non-conserved	NM_025346	Rmnd5b
chr11	51792275	51792485	99.2714	non-conserved	NM_025535	Sar1b
chr11	51940481	51940691	46.733	non-conserved	NM_029976	Cdkn2aipnl
chr11	52611907	52612117	60.8092	non-conserved	none	NA
chr11	52893481	52893691	65.5011	non-conserved	NM_177059	Fstl4
chr11	53035412	53035622	102.054	non-conserved	NM_177059	Fstl4
chr11	53187547	53187757	60.5341	non-conserved	NM_177059	Fstl4
chr11	53600510	53600720	76.3216	non-conserved	NM_008443	Kif3a
chr11	54696034	54696236	388	non-conserved	NM_001252494	Rapgef6
chr11	55387988	55388198	61.8568	non-conserved	NM_009242	Sparc
chr11	55474004	55474214	99.1202	non-conserved	NM_013716	G3bp1
chr11	55682456	55682651	315.154	non-conserved	none	NA
chr11	55810820	55811045	726.632	non-conserved	none	NA
chr11	55850981	55851191	82.9222	non-conserved	none	NA
chr11	57672942	57673152	51.6238	non-conserved	NM_134189	Galnt10
chr11	57928216	57928426	92.7581	non-conserved	none	NA
chr11	58331152	58331227	170.301	non-conserved	NM_001161338	Sh3bp5l
chr11	58960022	58960232	71.9903	non-conserved	NM_031172	Trim17
chr11	58998150	58998360	63.8146	non-conserved	NM_001171512	Obscn
chr11	59276989	59277137	209.517	non-conserved	NM_009522	Wnt3a
chr11	59584638	59584847	295.546	non-conserved	NM_146429	Olfr223
chr11	60013160	60013370	76.9526	non-conserved	NM_008819	Pemt
chr11	60903992	60904202	61.5549	non-conserved	NM_025294	Gm16515
chr11	62602679	62602889	46.6544	non-conserved	NR_030738	2410006H16Rik
chr11	63952930	63953140	120.068	non-conserved	NM_018805	Hs3st3b1
chr11	65713028	65713213	254.24	non-conserved	NM_009157	Map2k4
chr11	67011821	67012031	72.0761	non-conserved	NM_177392	Tmem220
chr11	67081271	67081436	201.836	non-conserved	NM_001099635	Myh3
chr11	68967603	68967813	96.2534	non-conserved	NM_028048	Slc25a35
chr11	69557515	69557629	199.023	non-conserved	NM_007911	Efnb3
chr11	70452152	70452362	62.6522	non-conserved	NM_025397	Med11
chr11	71634788	71634998	55.7444	non-conserved	none	NA
chr11	71813166	71813242	118.493	non-conserved	NM_177618	Wscd1
chr11	71874353	71874563	49.0226	non-conserved	none	NA
chr11	72311696	72311840	202.129	non-conserved	NM_001099688	Fbxo39
chr11	72498651	72498861	63.8015	non-conserved	NM_029932	Spns3
chr11	73223001	73223125	178.44	non-conserved	NM_029031	Shpk
chr11	73375087	73375297	63.6934	non-conserved	NM_001172686	Olfr376
chr11	73388453	73388663	64.8624	non-conserved	NM_146921	Olfr1
chr11	73395466	73395627	189.73	non-conserved	NM_146921	Olfr1
chr11	73425400	73425610	63.0378	non-conserved	NM_147024	Olfr378
chr11	74585014	74585205	314.976	non-conserved	NM_001015046	Rap1gap2
chr11	74653414	74653624	75.3471	non-conserved	NM_001081158	Cluh
chr11	75888499	75888709	45.2725	non-conserved	NM_029548	Rph3al
chr11	76202382	76202592	55.7216	non-conserved	NM_027773	Fam57a
chr11	76646128	76646266	208.228	non-conserved	NM_177182	Bhlha9
chr11	76688217	76688371	211.795	non-conserved	NM_177709	Tusc5
chr11	77482005	77482215	49.4548	non-conserved	NM_172945	Ankrd13b
chr11	77909648	77909858	117.893	non-conserved	NM_008952	Pipox
chr11	77965596	77965806	52.4539	non-conserved	NM_021286	Sez6
chr11	77981732	77981942	45.577	non-conserved	NM_174852	Phf12
chr11	78332798	78332977	220.503	non-conserved	NM_201406	Pigs
chr11	78336650	78336860	96.0735	non-conserved	NM_201406	Pigs
chr11	78693405	78693615	74.4867	non-conserved	NM_008702	Nlk
chr11	79675468	79675554	97.407	non-conserved	NR_045898	4930542H20Rik
chr11	80218739	80218949	47.5841	non-conserved	NM_021536	Rhot1
chr11	80290257	80290367	192.077	non-conserved	NM_139228	Rhbdl3
chr11	80291152	80291260	179.756	non-conserved	NM_139228	Rhbdl3
chr11	80519703	80519913	47.9017	non-conserved	NM_177390	Myo1d
chr11	80613627	80613818	347.273	non-conserved	NM_177390	Myo1d
chr11	80886685	80886895	107.765	non-conserved	NM_001034013|NM_007384	Asic2
chr11	80962354	80962564	72.9584	non-conserved	NM_001034013|NM_007384	Asic2
chr11	80989167	80989377	62.759	non-conserved	NM_001034013|NM_007384	Asic2
chr11	81115771	81115975	339.827	non-conserved	NM_001034013|NM_007384	Asic2
chr11	81486420	81486532	158.309	non-conserved	NM_001034013	Asic2
chr11	81966822	81967016	405.215	non-conserved	NM_001034013	Asic2
chr11	82352305	82352515	59.1219	non-conserved	NM_023438	Tmem132e
chr11	82531555	82531765	63.305	non-conserved	none	NA
chr11	82576126	82576311	205.689	non-conserved	none	NA
chr11	82926959	82927169	90.5754	non-conserved	NM_178680	Unc45b
chr11	82951664	82951874	58.3361	non-conserved	NM_183201	Slfn5
chr11	83417140	83417357	410.872	non-conserved	NM_001013386	Rasl10b
chr11	84591102	84591312	46.7369	non-conserved	none	NA
chr11	84725548	84725676	167.231	non-conserved	NR_046197	1700109G15Rik
chr11	85311936	85312146	87.5901	non-conserved	NM_016910	Ppm1d
chr11	87254320	87254515	361.966	non-conserved	NM_177167	Ppm1e
chr11	87921068	87921284	469.984	non-conserved	NM_146412	Olfr464
chr11	88381394	88381604	99.6221	non-conserved	NM_054043	Msi2
chr11	89068753	89068963	50.942	non-conserved	NM_001033266	Gm525
chr11	89548913	89549123	46.2689	non-conserved	NM_001080933	Ankfn1
chr11	90484507	90484717	98.8851	non-conserved	NM_011505	Stxbp4
chr11	90748597	90748698	128.13	non-conserved	none	NA
chr11	95227550	95227760	106.351	non-conserved	NM_053093	Tac4
chr11	95265523	95265575	121.189	non-conserved	NM_053093	Tac4
chr11	96750859	96750920	139.098	non-conserved	NM_001033186	Skap1
chr11	96819462	96819672	75.1252	non-conserved	NM_008686	Nfe2l1
chr11	96840416	96840520	139.346	non-conserved	NM_019877	Copz2
chr11	96993501	96993711	56.9537	non-conserved	NM_030220	Sp2
chr11	97060091	97060301	55.8274	non-conserved	NM_001081434	Osbpl7
chr11	97152243	97152435	341.291	non-conserved	NM_198100	Tbkbp1
chr11	97568751	97568961	46.5134	non-conserved	NM_018873	Srcin1
chr11	97623230	97623440	52.3141	non-conserved	NM_175332	E130012A19Rik
chr11	98323013	98323102	107.268	non-conserved	NM_010895	Neurod2
chr11	98682377	98682587	44.9494	non-conserved	NM_009439	Psmd3
chr11	98786008	98786218	100.641	non-conserved	NM_028722	Msl1
chr11	98809772	98809869	141.514	non-conserved	NM_138660	Casc3
chr11	100796721	100796931	129.279	non-conserved	NM_001113563	Stat5b
chr11	100951841	100952051	50.7697	non-conserved	NM_213660	Stat3
chr11	101602571	101602788	475.309	non-conserved	NM_001256318	LOC666331
chr11	101712802	101713012	49.0484	non-conserved	NM_144831	Dhx8
chr11	101982962	101983172	52.4702	non-conserved	NM_029287	1700006E09Rik
chr11	102081509	102081628	148.14	non-conserved	NM_016695	Mpp2
chr11	102373803	102374013	49.8074	non-conserved	NM_011403	Slc4a1
chr11	102956283	102956493	47.9005	non-conserved	NR_037963	2410004I01Rik
chr11	103210392	103210582	325.649	non-conserved	NM_027082	1700023F06Rik
chr11	103886239	103886449	63.6478	non-conserved	NM_008740	Nsf
chr11	103920719	103920959	1072.86	non-conserved	NM_008740	Nsf
chr11	104255336	104255546	74.776	non-conserved	NM_001285455	Mapt
chr11	104626081	104626291	58.9933	non-conserved	NM_016780	Itgb3
chr11	106266676	106266886	75.0224	non-conserved	NM_001130187	Smarcd2
chr11	106600464	106600674	129.874	non-conserved	NM_198292	Tex2
chr11	107686382	107686571	305.433	non-conserved	NM_198298	Helz
chr11	107817302	107817517	428.749	non-conserved	NM_019431	Cacng4
chr11	109384118	109384208	93.7918	non-conserved	NM_010303	Gna13
chr11	109441210	109441420	67.4153	non-conserved	NR_040680	LOC100503496
chr11	112876257	112876467	54.6486	non-conserved	none	NA
chr11	114365112	114365204	163.261	non-conserved	NR_037269	Mir466n
chr11	114367523	114367733	54.9742	non-conserved	NR_037269	Mir466n
chr11	114561167	114561377	56.6475	non-conserved	NR_037269	Mir466n
chr11	115374577	115374787	82.5038	non-conserved	NM_175454	Hid1
chr11	115460865	115461075	95.3351	non-conserved	NM_001080934	Slc16a5
chr11	115738367	115738577	48.8961	non-conserved	NM_028014	2310067B10Rik
chr11	115900072	115900221	243.041	non-conserved	NM_183259	Smim5
chr11	116329818	116330028	49.7797	non-conserved	NM_008240	Foxj1
chr11	117414878	117414942	152.082	non-conserved	none	NA
chr11	117505304	117505514	48.8111	non-conserved	none	NA
chr11	117872987	117873213	368.356	non-conserved	NM_027919	Tha1
chr11	118540820	118540891	137.323	non-conserved	NM_001285437	Rbfox3
chr11	118545820	118545943	174.561	non-conserved	NM_001285437	Rbfox3
chr11	118555754	118555922	254.768	non-conserved	NM_001285437	Rbfox3
chr11	118570594	118570804	65.6669	non-conserved	NM_001285437	Rbfox3
chr11	118584846	118585172	2342.2	non-conserved	NM_001285437	Rbfox3
chr11	118603208	118603432	664.485	non-conserved	NM_001285437	Rbfox3
chr11	118687096	118687237	170.659	non-conserved	NM_001285437	Rbfox3
chr11	118715108	118715318	61.6643	non-conserved	NM_001285437	Rbfox3
chr11	118906696	118906855	252.922	non-conserved	NM_001285437	Rbfox3
chr11	118927177	118927372	344.389	non-conserved	NM_001285437	Rbfox3
chr11	119429709	119429919	52.7748	non-conserved	NR_035453	Mir1932
chr11	119492888	119493143	936.35	non-conserved	NM_001164636	Endov
chr11	120079413	120079623	54.3871	non-conserved	NM_009734	Azi1
chr11	120096808	120097018	64.2901	non-conserved	NM_001110242	1810043H04Rik
chr11	120183666	120183876	52.0182	non-conserved	NR_030682	2810410L24Rik
chr12	3846160	3846303	221.63	non-conserved	NM_007872	Dnmt3a
chr12	3954977	3955187	97.8404	non-conserved	NM_001278581	Pomc
chr12	3955537	3955700	232.303	non-conserved	NM_001278581	Pomc
chr12	4831868	4832078	74.2917	non-conserved	NM_016863	Fkbp1b
chr12	5157596	5157674	107.074	non-conserved	NM_001164493	Klhl29
chr12	5905725	5905935	60.7823	non-conserved	none	NA
chr12	7420384	7420594	73.6827	non-conserved	NR_045045	1700101O22Rik
chr12	12177723	12177933	56.5201	non-conserved	none	NA
chr12	13028204	13028327	156.883	non-conserved	none	NA
chr12	13145843	13146053	56.1341	non-conserved	none	NA
chr12	13639469	13639597	159.32	non-conserved	none	NA
chr12	15895339	15895549	51.8294	non-conserved	none	NA
chr12	16504104	16504314	95.2532	non-conserved	NM_015763	Lpin1
chr12	17393246	17393456	78.2775	non-conserved	NM_001008421	Nol10
chr12	24633448	24633658	61.3428	non-conserved	NM_178357	Klf11
chr12	27535136	27535346	45.8944	non-conserved	none	NA
chr12	28889428	28889638	142.575	non-conserved	NM_201357	Tssc1
chr12	29367856	29368066	56.4354	non-conserved	none	NA
chr12	29465296	29465486	306.703	non-conserved	none	NA
chr12	30430736	30430946	62.6466	non-conserved	NR_045491	2310016D03Rik
chr12	31444208	31444281	125.871	non-conserved	NM_021353	Slc26a3
chr12	33084797	33084949	272.146	non-conserved	NM_001024478	Cdhr3
chr12	33313921	33314131	53.9433	non-conserved	NM_001033436	Atxn7l1
chr12	33338277	33338453	273.415	non-conserved	NM_001033436	Atxn7l1
chr12	40358913	40359123	47.8355	non-conserved	NM_172575	Zfp277
chr12	40607559	40607769	57.2932	non-conserved	NM_172803	Dock4
chr12	41356147	41356269	149.64	non-conserved	NM_053122	Immp2l
chr12	41862051	41862261	96.7144	non-conserved	NM_053122	Immp2l
chr12	42972824	42973097	1518.37	non-conserved	none	NA
chr12	50165260	50165470	56.7283	non-conserved	none	NA
chr12	52396568	52396778	94.531	non-conserved	none	NA
chr12	53119208	53119418	51.0508	non-conserved	NM_198111	Akap6
chr12	54067930	54068140	69.7798	non-conserved	NM_013780	Npas3
chr12	56940982	56941141	221.106	non-conserved	NM_172577	Slc25a21
chr12	57093283	57093434	155.599	non-conserved	NM_172577	Slc25a21
chr12	59278003	59278213	77.4327	non-conserved	none	NA
chr12	67258206	67258416	120.698	non-conserved	NM_207010	Mdga2
chr12	70293152	70293362	50.5124	non-conserved	NM_053167	Trim9
chr12	72422779	72422947	277.77	non-conserved	NM_153457	Rtn1
chr12	72556524	72556670	191.989	non-conserved	NM_026327	Pcnxl4
chr12	72664239	72664449	52.3494	non-conserved	NM_025522	Dhrs7
chr12	73113574	73113784	52.3703	non-conserved	NM_011382	Six4
chr12	73968206	73968416	49.4664	non-conserved	NM_178392	Snapc1
chr12	75583870	75584080	68.0577	non-conserved	NM_012024	Ppp2r5e
chr12	75836598	75836683	121.332	non-conserved	NM_001005510	Syne2
chr12	76848287	76848497	89.6045	non-conserved	NM_145927	Fntb
chr12	77575169	77575379	121.614	non-conserved	none	NA
chr12	78020416	78020626	90.5043	non-conserved	none	NA
chr12	78987626	78987777	209.678	non-conserved	NM_178745	Tmem229b
chr12	82297307	82297517	56.7288	non-conserved	NM_001167983	Sipa1l1
chr12	83066686	83066896	44.7538	non-conserved	NM_001282061|NM_015812	Rgs6
chr12	83328945	83329155	89.3118	non-conserved	NM_001267625	Dpf3
chr12	83579055	83579265	74.475	non-conserved	NM_183154	Zfyve1
chr12	83771005	83771215	57.4026	non-conserved	NM_130887	Papln
chr12	83995283	83995493	70.1182	non-conserved	NM_134188	Acot2
chr12	84236068	84236278	82.4423	non-conserved	NM_001163501	Elmsan1
chr12	84409249	84409459	54.4177	non-conserved	NM_028377	Ccdc176
chr12	86189738	86189911	219.483	non-conserved	NR_046081	Gm805
chr12	86547902	86548112	349.241	non-conserved	NM_001159500	Esrrb
chr12	86580510	86580720	50.552	non-conserved	none	NA
chr12	86984247	86984471	372.969	non-conserved	NM_001080943	Zdhhc22
chr12	86994295	86994494	444.976	non-conserved	NM_001080943	Zdhhc22
chr12	87040365	87040556	251.739	non-conserved	NM_172583	Tmem63c
chr12	88730849	88730980	199.549	non-conserved	NR_030565	Mir466b-3
chr12	88863153	88863363	72.6194	non-conserved	NM_001198587	Nrxn3
chr12	89242595	89242747	204.311	non-conserved	NM_001198587	Nrxn3
chr12	90968374	90968584	51.7445	non-conserved	NM_181815	Cep128
chr12	92040569	92040744	247.596	non-conserved	none	NA
chr12	100221507	100221660	200.654	non-conserved	NM_009790	Calm1
chr12	100896599	100896809	48.3211	non-conserved	NM_001177673	Gpr68
chr12	100997621	100997831	107.198	non-conserved	NM_026681	Ccdc88c
chr12	101885457	101885667	108.694	non-conserved	NM_028446	Trip11
chr12	102398679	102398889	107.012	non-conserved	NM_011175	Lgmn
chr12	102474570	102474780	54.2046	non-conserved	NM_001199004	Golga5
chr12	102947935	102948078	196.571	non-conserved	NM_001081017	Unc79
chr12	103204738	103204948	90.3263	non-conserved	NM_133364	Prima1
chr12	103480512	103480722	64.408	non-conserved	NM_145449	Ifi27l2b
chr12	103533082	103533292	91.0369	non-conserved	NM_028980	Ppp4r4
chr12	104857767	104857894	175.45	non-conserved	NM_001040682	Clmn
chr12	105271724	105271823	126.058	non-conserved	NM_009337	Tcl1
chr12	105760132	105760342	53.0297	non-conserved	NM_030187	Ak7
chr12	105855319	105855393	134.164	non-conserved	NM_011112	Papola
chr12	106963908	106964081	253.324	non-conserved	none	NA
chr12	107056663	107056855	296.159	non-conserved	none	NA
chr12	108328353	108328479	155.273	non-conserved	NM_010010	Cyp46a1
chr12	108541121	108541331	73.0633	non-conserved	NR_045751	Gm16596
chr12	108785769	108785904	197.821	non-conserved	NM_009537	Yy1
chr12	108925425	108925635	64.4288	non-conserved	NM_177602	Wdr25
chr12	109609853	109610063	69.2192	non-conserved	NR_029770	Mir341
chr12	109612955	109613165	78.5826	non-conserved	NR_028261	Rian
chr12	109948151	109948361	72.7722	non-conserved	none	NA
chr12	110883427	110883512	100.711	non-conserved	NM_027223	Cinp
chr12	111243812	111244022	63.085	non-conserved	NM_001286122	Traf3
chr12	111309637	111309847	66.5978	non-conserved	NM_183016	Cdc42bpb
chr12	111774278	111774488	70.255	non-conserved	NM_001025360	Klc1
chr12	112077694	112077904	95.6135	non-conserved	NM_001081169	Aspg
chr12	112330343	112330422	116.258	non-conserved	none	NA
chr12	112798291	112798376	154.678	non-conserved	NM_145450	BC022687
chr12	112908219	112908429	107.365	non-conserved	NM_010588	Jag2
chr12	113188071	113188286	366.553	non-conserved	NM_153776	Tmem121
chr12	116102982	116103035	106.145	non-conserved	NM_009511	Vipr2
chr12	116654864	116655074	49.9342	non-conserved	NM_011215	Ptprn2
chr12	116846436	116846496	121.645	non-conserved	NM_011215	Ptprn2
chr12	117752054	117752264	51.985	non-conserved	NM_175930	Rapgef5
chr13	3631094	3631304	76.4428	non-conserved	NM_001267724	Asb13
chr13	8316861	8317038	237.392	non-conserved	NM_052977	Adarb2
chr13	9194739	9194949	70.4351	non-conserved	NM_172585	Larp4b
chr13	9286573	9286783	62.6614	non-conserved	NM_001081426	Dip2c
chr13	9538251	9538343	128.801	non-conserved	NM_001081426	Dip2c
chr13	9736721	9736824	126.444	non-conserved	NM_001199141	Zmynd11
chr13	11247725	11247777	112.3	non-conserved	none	NA
chr13	11546007	11546134	184.187	non-conserved	NR_027813	Zp4-ps
chr13	11869656	11869762	161.579	non-conserved	NM_023868	Ryr2
chr13	12340803	12341005	317.601	non-conserved	NM_033268	Actn2
chr13	14002167	14002377	49.4773	non-conserved	NM_178337	Tbce
chr13	15476328	15476496	264.94	non-conserved	NM_008130	Gli3
chr13	18530580	18530790	74.3324	non-conserved	none	NA
chr13	19072378	19072515	189.074	non-conserved	NM_175007	Amph
chr13	20091709	20091801	127.95	non-conserved	NM_080288	Elmo1
chr13	20317014	20317224	135.841	non-conserved	NM_080288	Elmo1
chr13	23752213	23752423	50.161	non-conserved	NM_178203	Hist1h3b
chr13	28886894	28887104	44.8634	non-conserved	NR_045053	2610307P16Rik
chr13	34201087	34201297	83.2187	non-conserved	NM_001033167	Slc22a23
chr13	35865284	35865362	129.552	non-conserved	NM_009881	Cdyl
chr13	38542120	38542330	49.1196	non-conserved	NM_145367	Txndc5
chr13	39764922	39765132	66.4153	non-conserved	none	NA
chr13	43209295	43209505	51.8625	non-conserved	NM_001033399	Gfod1
chr13	43852816	43853026	47.3012	non-conserved	NM_009856	Cd83
chr13	44021978	44022188	61.0845	non-conserved	none	NA
chr13	44799221	44799431	53.4979	non-conserved	NM_001205044	Jarid2
chr13	46130192	46130402	114.975	non-conserved	none	NA
chr13	46640585	46640795	57.894	non-conserved	NM_026056	Cap2
chr13	48159101	48159236	195.663	non-conserved	NR_102303	A330033J07Rik
chr13	48192622	48192731	158.305	non-conserved	NR_102303	A330033J07Rik
chr13	48206615	48206825	88.436	non-conserved	NR_102303	A330033J07Rik
chr13	48228270	48228480	59.0124	non-conserved	NR_102303	A330033J07Rik
chr13	48412720	48412930	93.1269	non-conserved	none	NA
chr13	48586429	48586639	67.0182	non-conserved	NM_207232	Ptpdc1
chr13	48832397	48832512	168.639	non-conserved	NM_011078	Phf2
chr13	49163333	49163543	60.5111	non-conserved	NM_029361	Wnk2
chr13	49501135	49501345	48.813	non-conserved	NM_001012324	Ecm2
chr13	52345836	52346046	46.9064	non-conserved	none	NA
chr13	52518464	52518579	159.659	non-conserved	NM_001024474	Diras2
chr13	52617549	52617630	151.508	non-conserved	NM_001198977	Syk
chr13	54193695	54193905	49.4283	non-conserved	NM_001010973	Hrh2
chr13	54758417	54758652	596.3	non-conserved	NM_033610	Sncb
chr13	54876632	54876856	335.295	non-conserved	none	NA
chr13	55419246	55419442	358.248	non-conserved	NM_029303	Pfn3
chr13	55446239	55446449	68.3795	non-conserved	NM_001286063	Grk6
chr13	55452265	55452475	68.7511	non-conserved	NM_001286063	Grk6
chr13	55478673	55478883	80.7911	non-conserved	NM_001177371	Dbn1
chr13	55996638	55996737	152.131	non-conserved	none	NA
chr13	57867661	57867837	286.303	non-conserved	NM_001166464	Spock1
chr13	58311457	58311667	45.8088	non-conserved	NM_175214	Kif27
chr13	58663421	58663623	380.844	non-conserved	none	NA
chr13	59323534	59323739	282.699	non-conserved	none	NA
chr13	59682831	59682889	107.726	non-conserved	NM_001035122	Golm1
chr13	59746257	59746374	177.391	non-conserved	NR_045977	4930528D03Rik
chr13	63197020	63197230	53.0079	non-conserved	NM_028079	2010111I01Rik
chr13	63522986	63523196	128.152	non-conserved	NM_008957	Ptch1
chr13	68597794	68598004	49.2157	non-conserved	NM_027035	1700001L19Rik
chr13	69545183	69545340	197.269	non-conserved	NM_198600	Papd7
chr13	69647274	69647326	107.91	non-conserved	NM_145354	Nsun2
chr13	69674296	69674493	278.153	non-conserved	NM_145354	Nsun2
chr13	71121617	71121780	264.221	non-conserved	none	NA
chr13	72902665	72902858	336.86	non-conserved	none	NA
chr13	72919016	72919226	95.9919	non-conserved	none	NA
chr13	73748719	73748929	85.8599	non-conserved	NM_011390	Slc12a7
chr13	73787038	73787248	51.3971	non-conserved	NM_011390	Slc12a7
chr13	78211406	78211616	62.8296	non-conserved	NR_045195	A830082K12Rik
chr13	79921899	79922109	52.4372	non-conserved	none	NA
chr13	87949276	87949486	65.4105	non-conserved	none	NA
chr13	89242458	89242668	61.1891	non-conserved	NM_001037987	Edil3
chr13	90268198	90268408	61.5577	non-conserved	none	NA
chr13	95846593	95846803	47.9054	non-conserved	NM_027711	Iqgap2
chr13	97392819	97393029	100.841	non-conserved	none	NA
chr13	97430264	97430365	158.81	non-conserved	none	NA
chr13	97446065	97446275	57.6189	non-conserved	none	NA
chr13	98534172	98534382	70.5353	non-conserved	none	NA
chr13	99441833	99442043	70.4601	non-conserved	NM_008634	Map1b
chr13	99513116	99513326	51.5932	non-conserved	NM_008634	Map1b
chr13	99921358	99921568	96.4827	non-conserved	NM_013732	Cartpt
chr13	101032794	101032952	217.822	non-conserved	none	NA
chr13	104050333	104050543	45.0633	non-conserved	NM_029447	Nln
chr13	104110065	104110275	49.0353	non-conserved	NM_144838	Sgtb
chr13	106735447	106735657	45.3872	non-conserved	none	NA
chr13	107419479	107419570	143.088	non-conserved	none	NA
chr13	110248641	110248785	198.563	non-conserved	NM_023852	Rab3c
chr13	111852362	111852572	69.5589	non-conserved	NM_011945	Map3k1
chr13	112708813	112709023	60.9548	non-conserved	NM_178746	Slc38a9
chr13	115252653	115252863	95.364	non-conserved	none	NA
chr13	115843247	115843457	87.4641	non-conserved	none	NA
chr14	10280994	10281204	58.4922	non-conserved	NM_010210	Fhit
chr14	12530323	12530498	270.912	non-conserved	NM_001042617	Cadps
chr14	13505428	13505638	88.6517	non-conserved	NM_028052	Synpr
chr14	13951070	13951280	57.9948	non-conserved	NM_001285780	Thoc7
chr14	15129522	15129732	48.7412	non-conserved	none	NA
chr14	18238154	18238364	89.4632	non-conserved	NM_011584	Nr1d2
chr14	18416900	18417110	93.0056	non-conserved	none	NA
chr14	19955756	19955966	49.8902	non-conserved	NM_001038637	Gng2
chr14	19984526	19984736	56.8255	non-conserved	NM_001038637	Gng2
chr14	20388758	20388833	153.42	non-conserved	NM_134081	Dnajc9
chr14	23169513	23169723	51.6641	non-conserved	none	NA
chr14	24762879	24763024	171.631	non-conserved	none	NA
chr14	24994180	24994390	53.4598	non-conserved	none	NA
chr14	25394360	25394477	168.251	non-conserved	none	NA
chr14	25869738	25869948	50.7837	non-conserved	NM_013469	Anxa11
chr14	27080726	27080936	109.042	non-conserved	NM_134437	Il17rd
chr14	29955392	29955602	84.9938	non-conserved	NM_019979	Selk
chr14	30049399	30049609	87.8963	non-conserved	NM_028981	Cacna1d
chr14	30968773	30968983	57.9324	non-conserved	NM_011849	Nek4
chr14	32491637	32491847	56.509	non-conserved	NM_001081221	Ercc6
chr14	33095889	33096099	44.8013	non-conserved	NM_001146022	Wdfy4
chr14	33228654	33228770	177.118	non-conserved	NM_153800	Arhgap22
chr14	33250712	33250922	51.8962	non-conserved	NM_153800	Arhgap22
chr14	33526739	33526907	232.307	non-conserved	none	NA
chr14	34567454	34567664	53.726	non-conserved	NM_001039071	Ldb3
chr14	34816342	34816549	388.549	non-conserved	NM_008166	Grid1
chr14	36853068	36853278	130.635	non-conserved	NM_027045	Ccser2
chr14	37820086	37820239	204.408	non-conserved	none	NA
chr14	38774947	38775042	109.992	non-conserved	NM_008734	Nrg3
chr14	39106124	39106334	72.6478	non-conserved	NM_008734	Nrg3
chr14	41012079	41012289	49.1075	non-conserved	NM_027464	Fam213a
chr14	45507241	45507451	82.6558	non-conserved	NM_146054	Fermt2
chr14	46757721	46757931	83.5641	non-conserved	NM_028222	Cdkn3
chr14	47341801	47341914	172.949	non-conserved	NM_010705	Lgals3
chr14	48188597	48188807	52.0983	non-conserved	NM_033602	Peli2
chr14	48519919	48520129	93.1181	non-conserved	NM_172600	Tmem260
chr14	48947109	48947319	49.0314	non-conserved	none	NA
chr14	48963514	48963567	90.0774	non-conserved	NM_207214	Exoc5
chr14	49201449	49201579	166.614	non-conserved	NM_001081430	Naa30
chr14	49782998	49783208	76.0247	non-conserved	NM_026142	3632451O06Rik
chr14	54008118	54008328	47.4258	non-conserved	none	NA
chr14	54989675	54989885	80.6631	non-conserved	NM_080728	Myh7
chr14	55109844	55109969	166.122	non-conserved	NM_007455	Ap1g2
chr14	55779831	55780041	65.8002	non-conserved	NM_080435	Adcy4
chr14	55874398	55874608	80.2421	non-conserved	NM_001040072	Nynrin
chr14	57545672	57545756	131.745	non-conserved	NM_145837	Il17d
chr14	60751594	60751804	113.541	non-conserved	NM_001033272	Spata13
chr14	60974560	60974770	64.5392	non-conserved	NM_013869	Tnfrsf19
chr14	61024082	61024292	63.588	non-conserved	NM_013869	Tnfrsf19
chr14	61834469	61834524	130.309	non-conserved	none	NA
chr14	62481565	62481625	130.32	non-conserved	NM_172810	Gucy1b2
chr14	63489421	63489561	248.641	non-conserved	NM_021480	Tdh
chr14	63523242	63523397	221.851	non-conserved	NM_021480	Tdh
chr14	63566903	63567002	147.348	non-conserved	NM_177594	Mtmr9
chr14	63713097	63713415	1622.32	non-conserved	NM_173393	Xkr6
chr14	63917163	63917373	74.0392	non-conserved	NM_028228	Pinx1
chr14	64163581	64163791	88.7386	non-conserved	NM_026322	Msra
chr14	64237541	64237751	49.5825	non-conserved	NM_026322	Msra
chr14	64585453	64585590	151.285	non-conserved	NR_040709	A930011O12Rik
chr14	65255348	65255558	46.609	non-conserved	NM_021458	Fzd3
chr14	65466325	65466535	58.0102	non-conserved	NM_010932	Pnoc
chr14	66528225	66528390	214.253	non-conserved	none	NA
chr14	67489469	67489616	239.23	non-conserved	none	NA
chr14	68080427	68080549	205.997	non-conserved	NM_010910	Nefl
chr14	68188394	68188604	88.548	non-conserved	none	NA
chr14	70153199	70153409	113.828	non-conserved	NM_146055	Ccar2
chr14	70658976	70659182	335.809	non-conserved	NM_023045	Xpo7
chr14	71893470	71893680	82.997	non-conserved	NR_046274	4930434J06Rik
chr14	73861910	73862039	180.461	non-conserved	none	NA
chr14	75366856	75367082	494.22	non-conserved	NR_030568	Mir466f-3
chr14	76584117	76584327	86.0175	non-conserved	NR_027699	Serp2
chr14	77362786	77362895	156.712	non-conserved	NM_001253759	Enox1
chr14	78179692	78179828	135.953	non-conserved	NR_035499	Mir1971
chr14	78462277	78462487	58.6203	non-conserved	NM_001164503	Akap11
chr14	78921295	78921464	266.358	non-conserved	NM_027906	Vwa8
chr14	79785497	79785678	305.255	non-conserved	NM_001042726	Pcdh8
chr14	84447814	84448024	47.5303	non-conserved	NM_001013753	Pcdh17
chr14	85835574	85835784	48.6971	non-conserved	none	NA
chr14	86509386	86509596	62.8575	non-conserved	none	NA
chr14	86633922	86634104	253.454	non-conserved	NM_019670	Diap3
chr14	86704236	86704329	148.533	non-conserved	NM_019670	Diap3
chr14	93826042	93826252	72.7721	non-conserved	NM_001271798	Pcdh9
chr14	99367242	99367452	55.0487	non-conserved	none	NA
chr14	101640396	101640606	44.9363	non-conserved	NM_001033132	Commd6
chr14	104430912	104431091	297.649	non-conserved	NM_011143	Pou4f1
chr14	104966168	104966318	202.414	non-conserved	NR_015593	D130009I18Rik
chr14	114773341	114773551	48.7732	non-conserved	none	NA
chr14	118608339	118608549	58.5373	non-conserved	NM_001033336	Abcc4
chr14	118792036	118792246	67.6556	non-conserved	NM_001160097	Cldn10
chr14	118815011	118815221	87.092	non-conserved	NM_001160097	Cldn10
chr14	118872488	118872698	46.0657	non-conserved	NM_001160097	Cldn10
chr14	120526875	120527085	61.3943	non-conserved	NM_029519	Rap2a
chr14	121337636	121337846	56.0462	non-conserved	NM_145465	Stk24
chr14	122095399	122095609	47.7247	non-conserved	NR_015586	A330035P11Rik
chr15	5230863	5231073	60.3225	non-conserved	NM_001136079	Ptger4
chr15	10110335	10110545	46.4248	non-conserved	none	NA
chr15	12807269	12807479	51.0651	non-conserved	NM_029998	6030458C11Rik
chr15	13036446	13036620	195.354	non-conserved	NM_007666	Cdh6
chr15	14274926	14275136	52.1708	non-conserved	none	NA
chr15	25118073	25118259	327.47	non-conserved	none	NA
chr15	25850800	25850866	166.21	non-conserved	NM_001034851	Fam134b
chr15	27747579	27747770	235.971	non-conserved	NM_001081302	Trio
chr15	30241060	30241132	115.991	non-conserved	NM_008729	Ctnnd2
chr15	30406367	30406553	251.339	non-conserved	NM_008729	Ctnnd2
chr15	30913453	30913653	274.035	non-conserved	NM_008729	Ctnnd2
chr15	30925956	30926084	195.46	non-conserved	NM_008729	Ctnnd2
chr15	31430150	31430277	164.58	non-conserved	NM_145852	Ropn1l
chr15	31449739	31449949	47.259	non-conserved	NM_145852	Ropn1l
chr15	32034969	32035179	75.4155	non-conserved	none	NA
chr15	34826874	34827084	77.8119	non-conserved	NM_181317	Kcns2
chr15	36295765	36295975	77.1823	non-conserved	NM_013923	Rnf19a
chr15	36625949	36626052	112.201	non-conserved	NM_008774	Pabpc1
chr15	37759683	37759893	55.1641	non-conserved	NM_134094	Ncald
chr15	37963254	37963393	185.536	non-conserved	NM_199476	Rrm2b
chr15	39660359	39660450	125.976	non-conserved	NM_001256383	Rims2
chr15	47562480	47562690	47.4211	non-conserved	NM_001081391	Csmd3
chr15	48200675	48200834	185.806	non-conserved	NM_001081391	Csmd3
chr15	55208647	55208857	76.0663	non-conserved	NM_145470	Deptor
chr15	57753649	57753859	62.8361	non-conserved	NM_199449	Zhx2
chr15	58956444	58956654	62.7759	non-conserved	NM_001146180	Mtss1
chr15	61989468	61989678	70.46	non-conserved	NM_010849	Myc
chr15	65547990	65548200	104.977	non-conserved	none	NA
chr15	65943620	65943830	80.3348	non-conserved	NM_001145096	Hhla1
chr15	66359820	66359874	119.471	non-conserved	NM_019457	Lrrc6
chr15	68430617	68430749	211.046	non-conserved	none	NA
chr15	68759335	68759545	58.302	non-conserved	none	NA
chr15	68919614	68919712	126.265	non-conserved	NM_010158	Khdrbs3
chr15	71936210	71936291	113.605	non-conserved	NM_027174	Col22a1
chr15	72637659	72637792	171.945	non-conserved	NM_180662	Trappc9
chr15	72639095	72639246	201.487	non-conserved	NM_180662	Trappc9
chr15	72946139	72946349	83.0635	non-conserved	NM_180662	Trappc9
chr15	73026841	73027009	242.176	non-conserved	NM_180662	Trappc9
chr15	73469906	73470116	79.6076	non-conserved	NM_001081066	Dennd3
chr15	73675601	73675661	100.243	non-conserved	NM_173365	Gpr20
chr15	73851620	73851830	75.9443	non-conserved	NM_001033365	Mroh5
chr15	74004384	74004566	353.885	non-conserved	none	NA
chr15	74152953	74153149	285.425	non-conserved	none	NA
chr15	74549491	74549695	349.345	non-conserved	NM_174991	Bai1
chr15	74563452	74563543	126.006	non-conserved	NM_174991	Bai1
chr15	74659030	74659254	383.72	non-conserved	NM_018790	Arc
chr15	75576475	75576685	79.8238	non-conserved	NM_011837	Ly6h
chr15	75589052	75589273	318.957	non-conserved	NM_026730	Gpihbp1
chr15	75752515	75752725	73.7679	non-conserved	NM_194350	Mafa
chr15	75774585	75774795	81.4874	non-conserved	NM_172121	Zc3h3
chr15	76213699	76213909	108.205	non-conserved	NM_001163542	Plec
chr15	76343379	76343503	215.974	non-conserved	NM_025567	Cyc1
chr15	77011450	77011660	90.121	non-conserved	NM_001163621	Apol6
chr15	77983542	77983647	157.643	non-conserved	NM_018749	Eif3d
chr15	78029749	78029851	140.678	non-conserved	NM_007583	Cacng2
chr15	78136533	78136594	117.145	non-conserved	NM_007583	Cacng2
chr15	78549508	78549718	90.6357	non-conserved	NM_009218	Sstr3
chr15	78711393	78711603	72.3654	non-conserved	NM_183141	Elfn2
chr15	78713090	78713302	509.824	non-conserved	NM_183141	Elfn2
chr15	78847083	78847293	114.867	non-conserved	NM_027219	Cdc42ep1
chr15	79307967	79308112	190.538	non-conserved	NM_001199023	Pla2g6
chr15	79449052	79449262	50.6949	non-conserved	NM_013767	Csnk1e
chr15	79474081	79474291	98.1748	non-conserved	NM_008427	Kcnj4
chr15	79931051	79931261	99.4937	non-conserved	NM_144811	Cbx7
chr15	80211879	80212089	49.7319	non-conserved	NM_010795	Mgat3
chr15	80325337	80325469	152.853	non-conserved	NM_001044308	Cacna1i
chr15	81220149	81220359	73.6014	non-conserved	NM_145132	Mchr1
chr15	81856540	81856750	57.4253	non-conserved	NM_020507	Tob2
chr15	81857773	81857983	44.9606	non-conserved	NM_020507	Tob2
chr15	81985368	81985578	85.0693	non-conserved	NM_025503	1700029P11Rik
chr15	82079977	82080183	408.648	non-conserved	NM_028897	Mei1
chr15	82211464	82211674	60.6208	non-conserved	NM_001207021	AI848285
chr15	83076261	83076471	86.6959	non-conserved	NM_023475	Serhl
chr15	83512583	83512869	387.648	non-conserved	NM_178869	Ttll1
chr15	83924758	83924954	310.567	non-conserved	NM_029946	Efcab6
chr15	83982675	83982805	167.304	non-conserved	NM_029946	Efcab6
chr15	84070395	84070572	234.925	non-conserved	NM_029946	Efcab6
chr15	84086421	84086659	626.936	non-conserved	NM_013873	Sult4a1
chr15	84420562	84420772	46.6233	non-conserved	NM_001163145	1810041L15Rik
chr15	84497880	84498090	99.9941	non-conserved	none	NA
chr15	84806878	84807088	58.039	non-conserved	NM_001081166	Phf21b
chr15	84813500	84813667	270.345	non-conserved	NM_001081166	Phf21b
chr15	85720582	85720792	57.0191	non-conserved	NR_029727	Mirlet7b
chr15	86260635	86260738	139.258	non-conserved	NM_145476	Tbc1d22a
chr15	86544264	86544401	157.1	non-conserved	NM_145476	Tbc1d22a
chr15	86592451	86592661	64.7995	non-conserved	none	NA
chr15	86932785	86932967	271.2	non-conserved	none	NA
chr15	87342019	87342133	156.512	non-conserved	none	NA
chr15	87417045	87417255	91.3093	non-conserved	none	NA
chr15	87887145	87887258	137.948	non-conserved	none	NA
chr15	88120484	88120630	177.168	non-conserved	none	NA
chr15	88213462	88213594	210.883	non-conserved	none	NA
chr15	88288785	88288995	118.219	non-conserved	NR_045281	B230214G05Rik
chr15	88325240	88325430	325.505	non-conserved	NR_045281	B230214G05Rik
chr15	88428577	88428668	165.248	non-conserved	none	NA
chr15	88629534	88629744	49.7487	non-conserved	NM_027306	Zdhhc25
chr15	88669129	88669339	84.8775	non-conserved	NM_001033274	Brd1
chr15	88837158	88837368	116.283	non-conserved	NM_029720	Creld2
chr15	88851931	88852141	52.5008	non-conserved	NM_145478	Pim3
chr15	89311718	89311928	51.9857	non-conserved	NM_001081030	Sbf1
chr15	89419563	89419773	131.115	non-conserved	NM_009948|NR_004843	Cpt1b|BC090627
chr15	91199682	91199754	137.264	non-conserved	NM_011994	Abcd2
chr15	92895974	92896113	187.669	non-conserved	none	NA
chr15	93096910	93097120	75.2033	non-conserved	none	NA
chr15	93288971	93289181	78.6114	non-conserved	NM_024189	Yaf2
chr15	94463337	94463490	223.997	non-conserved	none	NA
chr15	95210661	95210871	94.1889	non-conserved	NM_016743	Nell2
chr15	95517414	95517498	134.039	non-conserved	NM_016743	Nell2
chr15	95526073	95526268	313.289	non-conserved	NM_016743	Nell2
chr15	95746152	95746362	53.0329	non-conserved	NM_175344	Ano6
chr15	98673764	98673974	72.9197	non-conserved	NM_172612	Rnd1
chr15	98799571	98799723	208.621	non-conserved	NM_001013741	Ddn
chr15	99176874	99176996	202.566	non-conserved	NM_139140	Spats2
chr15	100468403	100468613	60.3915	non-conserved	NM_134093	Letmd1
chr15	101146654	101146757	183.155	non-conserved	NM_009612	Acvrl1
chr15	101879916	101880071	176.966	non-conserved	NM_001003667	Krt77
chr15	102270225	102270435	135.751	non-conserved	NM_134100	Mfsd5
chr15	102335347	102335545	380.237	non-conserved	NM_021713	Myg1
chr15	103106062	103106272	69.5625	non-conserved	NR_045743	D930007P13Rik
chr15	103482486	103482696	57.9777	non-conserved	NM_153505	Nckap1l
chr16	5195154	5195327	223.163	non-conserved	NM_013796	Nagpa
chr16	5765262	5765444	296.229	non-conserved	none	NA
chr16	5792298	5792508	71.9347	non-conserved	none	NA
chr16	6157096	6157201	149.184	non-conserved	NM_021477	Rbfox1
chr16	6930887	6931097	81.5108	non-conserved	NM_021477	Rbfox1
chr16	7695198	7695408	62.3639	non-conserved	none	NA
chr16	7740594	7740666	65.6409	non-conserved	none	NA
chr16	8078632	8078739	195.833	non-conserved	none	NA
chr16	8445075	8445127	103.582	non-conserved	NM_029070	Cldn26
chr16	8887220	8887430	66.0202	non-conserved	NM_001081400	1810013L24Rik
chr16	8906224	8906434	86.6026	non-conserved	NM_001081400	1810013L24Rik
chr16	8914328	8914483	252.834	non-conserved	none	NA
chr16	8966216	8966323	151.023	non-conserved	none	NA
chr16	9215312	9215402	133.733	non-conserved	none	NA
chr16	9403294	9403391	146.835	non-conserved	none	NA
chr16	9836637	9836827	292.174	non-conserved	NM_008170	Grin2a
chr16	10796709	10796778	166.559	non-conserved	NM_013637	Prm1
chr16	11396616	11396826	82.6493	non-conserved	NM_028964	Snx29
chr16	11738528	11738634	179.584	non-conserved	NM_028964	Snx29
chr16	14395624	14395834	44.8022	non-conserved	NM_008576	Abcc1
chr16	17890898	17891108	52.5631	non-conserved	NM_001109750	Dgcr2
chr16	17900126	17900251	149.08	non-conserved	NM_009436	Tssk2
chr16	18464845	18465055	61.3508	non-conserved	NM_013711	Txnrd2
chr16	20425822	20426032	86.7961	non-conserved	NM_013790	Abcc5
chr16	20538142	20538282	216.502	non-conserved	NM_009679	Ap2m1
chr16	20765444	20765621	286.502	non-conserved	NM_009379	Thpo
chr16	21937084	21937282	258.367	non-conserved	NR_037773	Tmem41a
chr16	22635796	22635980	316.688	non-conserved	NM_138650	Dgkg
chr16	22772163	22772373	48.1345	non-conserved	NM_009967	Crygs
chr16	29614842	29615052	49.2355	non-conserved	NM_133752	Opa1
chr16	30299996	30300163	213.184	non-conserved	NM_008148	Gp5
chr16	30390208	30390418	71.1322	non-conserved	NM_001128096	Atp13a3
chr16	31080638	31080848	48.101	non-conserved	NM_198626	Xxylt1
chr16	31180701	31180911	59.8722	non-conserved	NM_030138|NR_035427	Acap2|Mir1195
chr16	31429536	31429638	120.592	non-conserved	NM_175177	Bdh1
chr16	31719764	31719974	57.8335	non-conserved	NM_001252435	Dlg1
chr16	32502973	32503183	92.128	non-conserved	NM_199309	Zdhhc19
chr16	32821846	32822056	45.6876	non-conserved	NM_001200038	1700021K19Rik
chr16	33036090	33036300	90.2889	non-conserved	NM_178378	Iqcg
chr16	33049824	33050034	112.896	non-conserved	NM_178378	Iqcg
chr16	34513188	34513398	74.4498	non-conserved	NM_177357	Kalrn
chr16	35302948	35303149	248.141	non-conserved	NM_001012765	Adcy5
chr16	35540946	35541156	49.1473	non-conserved	NM_013661	Sema5b
chr16	35704919	35705129	63.9037	non-conserved	NM_153550	Dirc2
chr16	35834108	35834318	92.297	non-conserved	NM_001039530	Parp14
chr16	36628730	36628871	181.726	non-conserved	NM_019388	Cd86
chr16	36887616	36887828	399.283	non-conserved	NM_030035	Golgb1
chr16	39138746	39138956	54.1329	non-conserved	none	NA
chr16	42676674	42676884	66.0965	non-conserved	NR_040521	4932412D23Rik
chr16	42703920	42704130	82.9638	non-conserved	NR_040521	4932412D23Rik
chr16	44746276	44746486	83.1206	non-conserved	NM_025332	Gtpbp8
chr16	45742968	45743178	66.0813	non-conserved	NR_073572	Abhd10
chr16	46557613	46557823	82.9876	non-conserved	none	NA
chr16	48407272	48407482	78.9273	non-conserved	NR_015373	Gm5485
chr16	48579293	48579503	61.5062	non-conserved	NM_010816	Morc1
chr16	50069117	50069327	48.7534	non-conserved	NR_045935	Gm4827
chr16	59249796	59250006	116.491	non-conserved	NM_146994	Olfr201
chr16	62208369	62208439	152.285	non-conserved	none	NA
chr16	62758400	62758696	1337.28	non-conserved	NM_178925	Nsun3
chr16	64902444	64902654	51.0518	non-conserved	NM_178647	Cggbp1
chr16	67642826	67643036	104.509	non-conserved	NM_178721	Cadm2
chr16	68928539	68928749	48.1735	non-conserved	none	NA
chr16	69485038	69485248	67.6132	non-conserved	none	NA
chr16	71772521	71772731	134.604	non-conserved	none	NA
chr16	74570327	74570537	79.298	non-conserved	none	NA
chr16	75447276	75447405	135.281	non-conserved	none	NA
chr16	78078888	78079098	63.3454	non-conserved	none	NA
chr16	81200814	81201024	82.9546	non-conserved	NM_001113208	Ncam2
chr16	81623386	81623528	176.036	non-conserved	NM_001113208	Ncam2
chr16	85524842	85525052	88.8674	non-conserved	NM_144853	Cyyr1
chr16	91045718	91045928	108.354	non-conserved	NM_026110	Paxbp1
chr16	91157430	91157640	51.2944	non-conserved	none	NA
chr16	91181418	91181628	111.648	non-conserved	NM_016967	Olig2
chr16	91571892	91572102	60.2698	non-conserved	NM_008338	Ifngr2
chr16	92146364	92146574	74.8011	non-conserved	NM_080456	Mrps6
chr16	93258235	93258445	62.3202	non-conserved	none	NA
chr16	93555417	93555627	77.3739	non-conserved	NM_145482	Setd4
chr16	93717600	93717703	187.024	non-conserved	NM_027293	Dopey2
chr16	93850647	93850793	255.168	non-conserved	NM_001045529	Morc3
chr16	94290388	94290532	210.544	non-conserved	NM_139145	Hlcs
chr16	94369578	94369788	96.2694	non-conserved	NM_001159620	Pigp
chr16	94485263	94485473	53.673	non-conserved	NM_007834	Dscr3
chr16	94566916	94567126	51.2943	non-conserved	NM_007890	Dyrk1a
chr16	94866602	94866786	259.183	non-conserved	NM_001025584	Kcnj6
chr16	94972577	94972783	515.473	non-conserved	NM_001025584	Kcnj6
chr16	95004682	95004880	271.951	non-conserved	NM_001025584	Kcnj6
chr16	95057701	95057883	211.802	non-conserved	none	NA
chr16	95093822	95094088	1182.25	non-conserved	none	NA
chr16	95133913	95134123	54.9391	non-conserved	none	NA
chr16	96712051	96712201	227.492	non-conserved	NM_031174	Dscam
chr16	97089490	97089597	182.408	non-conserved	NM_031174	Dscam
chr16	97286845	97287017	233.724	non-conserved	none	NA
chr17	8989414	8989624	71.2939	non-conserved	NM_025851	1700010I14Rik
chr17	9066761	9066971	108.038	non-conserved	none	NA
chr17	9128869	9129079	68.4588	non-conserved	NR_027881	6530411M01Rik
chr17	10135255	10135387	198.483	non-conserved	none	NA
chr17	11309970	11310180	110.599	non-conserved	NM_016694	Park2
chr17	12992833	12993043	45.0179	non-conserved	NM_175394	Wtap
chr17	17018195	17018405	129.012	non-conserved	NM_001005358	Zfp960
chr17	17303606	17303816	68.7676	non-conserved	none	NA
chr17	24223641	24223851	145.386	non-conserved	NM_028056	1600002H07Rik
chr17	24390087	24390161	141.313	non-conserved	NM_001039581	Abca3
chr17	24671590	24671800	64.2909	non-conserved	NM_183149	Zfp598
chr17	24873741	24873951	49.4359	non-conserved	NM_008340	Igfals
chr17	25239643	25239865	319.834	non-conserved	NM_172529	Gnptg
chr17	25784556	25784766	132.44	non-conserved	NM_001271435	Haghl
chr17	26012181	26012369	332.457	non-conserved	NM_001162868	Rab11fip3
chr17	27132407	27132617	77.3965	non-conserved	NM_026063	Uqcc2
chr17	27449549	27449721	206.454	non-conserved	NM_001013385	Grm4
chr17	27466733	27466940	468.67	non-conserved	NM_001013385	Grm4
chr17	27724416	27724595	303.208	non-conserved	NM_013891	Spdef
chr17	27889999	27890209	47.5226	non-conserved	NM_001080769	Uhrf1bp1
chr17	28216903	28217066	263.993	non-conserved	NM_027185	Def6
chr17	28407509	28407719	52.7559	non-conserved	NM_010220	Fkbp5
chr17	28580424	28580653	449.252	non-conserved	NM_026571	Lhfpl5
chr17	28590727	28590788	138.689	non-conserved	NM_016795	Srpk1
chr17	28985124	28985334	58.4563	non-conserved	NM_134115	Stk38
chr17	29221596	29221806	45.4729	non-conserved	NM_153166	Cpne5
chr17	29491968	29492178	48.7755	non-conserved	NM_008842	Pim1
chr17	29855768	29855881	147.611	non-conserved	NM_001081160	Mdga1
chr17	30068272	30068482	52.4567	non-conserved	NM_148926	Zfand3
chr17	30312755	30312965	68.1561	non-conserved	NM_172618	Btbd9
chr17	30344180	30344390	71.4886	non-conserved	NM_172618	Btbd9
chr17	30389781	30389983	301.322	non-conserved	NM_172618	Btbd9
chr17	30658334	30658544	114.516	non-conserved	NM_013811	Dnah8
chr17	30978662	30978811	220.019	non-conserved	NM_177465	Umodl1
chr17	31127406	31127616	50.2976	non-conserved	NM_011575	Tff3
chr17	31161053	31161263	78.5958	non-conserved	NM_009362	Tff1
chr17	31235388	31235598	61.173	non-conserved	NM_177823	Ubash3a
chr17	31337306	31337516	56.0962	non-conserved	NM_153062	Slc37a1
chr17	32359141	32359351	68.7758	non-conserved	NR_033525	Wiz
chr17	32907723	32907933	96.5718	non-conserved	NM_001204336	Cyp4f14
chr17	33920901	33921111	57.3609	non-conserved	NM_001025313	Tapbp
chr17	33972691	33972954	893.756	non-conserved	NR_004446	H2-K2
chr17	34187758	34187968	48.597	non-conserved	NM_001161730	Tap1
chr17	34849686	34849896	97.6094	non-conserved	NM_021337	Skiv2l
chr17	34941655	34941865	56.4472	non-conserved	NR_028527	Snord52
chr17	35064149	35064363	463.719	non-conserved	NR_001462	G6bos
chr17	36032558	36032727	196.823	non-conserved	NM_010398	H2-T23
chr17	36111547	36111653	159.222	non-conserved	NM_001271005	C920025E04Rik
chr17	36909895	36910069	269.238	non-conserved	NM_146077	Trim31
chr17	43598864	43599074	60.2411	non-conserved	NM_013737	Pla2g7
chr17	43667062	43667272	57.2455	non-conserved	NM_028711	Slc25a27
chr17	43676362	43676572	76.8204	non-conserved	NM_018887	Cyp39a1
chr17	45487404	45487574	270.079	non-conserved	NM_027649	Spats1
chr17	45593711	45593921	88.7778	non-conserved	NM_001199115	Slc29a1
chr17	45616185	45616395	80.1779	non-conserved	NM_001177469	Gm7325
chr17	46327990	46328200	74.4436	non-conserved	NM_170680	Abcc10
chr17	46480178	46480388	107.77	non-conserved	NM_001162864	Ttbk1
chr17	46497130	46497340	46.8456	non-conserved	NM_207161	Dnph1
chr17	46525713	46525923	64.3355	non-conserved	NM_001081335	Cul9
chr17	46534826	46535036	74.9394	non-conserved	NM_001081335	Cul9
chr17	46736479	46736689	75.5755	non-conserved	NM_028065	Cnpy3
chr17	46920986	46921137	175.519	non-conserved	NM_008938	Prph2
chr17	47166554	47166764	147.245	non-conserved	NM_001097623	Trerf1
chr17	47298602	47298682	137.945	non-conserved	NM_001097623	Trerf1
chr17	47531402	47531612	46.6341	non-conserved	NM_001081636	Ccnd3
chr17	48605942	48606002	144.428	non-conserved	none	NA
chr17	48852299	48852509	85.2865	non-conserved	none	NA
chr17	48859011	48859196	274.793	non-conserved	none	NA
chr17	48913585	48913675	122.371	non-conserved	NM_027452	Lrfn2
chr17	49040577	49040787	108.673	non-conserved	NM_027452	Lrfn2
chr17	49062339	49062549	67.4284	non-conserved	NM_027452	Lrfn2
chr17	51729941	51730077	204.212	non-conserved	NM_001163632	Satb1
chr17	52824218	52824428	108.548	non-conserved	NM_001031811	Kcnh8
chr17	52865740	52865950	86.8207	non-conserved	NM_001031811	Kcnh8
chr17	57273997	57274207	66.0696	non-conserved	NM_011691	Vav1
chr17	57769099	57769287	307.931	non-conserved	NM_001081653	Cntnap5c
chr17	62711114	62711166	83.3418	non-conserved	NM_010109	Efna5
chr17	62875894	62875989	108.705	non-conserved	NM_010109	Efna5
chr17	65370148	65370345	382.913	non-conserved	NM_001008973	Tmem232
chr17	66854603	66854813	60.2795	non-conserved	NM_008984	Ptprm
chr17	68464253	68464463	85.1901	non-conserved	NM_177278	L3mbtl4
chr17	68498385	68498595	66.5371	non-conserved	NM_177278	L3mbtl4
chr17	68607818	68608004	329.306	non-conserved	NM_177278	L3mbtl4
chr17	69563317	69563527	101.016	non-conserved	none	NA
chr17	69969163	69969238	129.163	non-conserved	none	NA
chr17	70646711	70646921	92.187	non-conserved	NM_177639	Dlgap1
chr17	72276896	72277051	200.144	non-conserved	NM_007439	Alk
chr17	73487987	73488192	360.904	non-conserved	NM_027864	Galnt14
chr17	79819003	79819213	74.1218	non-conserved	NM_178050	Atl2
chr17	84139290	84139500	50.131	non-conserved	NM_001001806	Zfp36l2
chr17	84848010	84848220	133.386	non-conserved	none	NA
chr17	85113213	85113423	111.94	non-conserved	NM_028576	Camkmt
chr17	85216234	85216444	62.8766	non-conserved	NM_028576	Camkmt
chr17	85327486	85327696	58.2596	non-conserved	NM_028576	Camkmt
chr17	85466353	85466563	53.8315	non-conserved	NM_028576	Camkmt
chr17	86274452	86274662	88.7788	non-conserved	NM_011104	Prkce
chr17	86895825	86895883	97.5415	non-conserved	NM_001277980	Tmem247
chr17	86938804	86939014	73.198	non-conserved	NM_029121	Atp6v1e2
chr17	87296821	87297031	62.9501	non-conserved	NM_028639	Ttc7
chr17	87760295	87760505	47.9815	non-conserved	NM_199251	Kcnk12
chr17	88256645	88256855	58.5149	non-conserved	none	NA
chr17	90009092	90009302	51.7333	non-conserved	NM_177284	Nrxn1
chr18	10021911	10022121	48.4841	non-conserved	NM_001038589	Usp14
chr18	11444648	11444858	45.1309	non-conserved	none	NA
chr18	12717099	12717309	115.21	non-conserved	NM_028341	Ttc39c
chr18	16359445	16359655	94.189	non-conserved	none	NA
chr18	20916197	20916395	395.345	non-conserved	NM_177038	Trappc8
chr18	20958805	20959015	60.4293	non-conserved	NM_026301	Rnf125
chr18	24812206	24812416	68.201	non-conserved	NM_175276	Fhod3
chr18	25668088	25668449	3323.61	non-conserved	NM_001146293	Celf4
chr18	33998164	33998374	63.2429	non-conserved	NM_013512	Epb4.1l4a
chr18	34803236	34803446	47.64	non-conserved	NM_001081256	Kdm3b
chr18	34845162	34845226	111.894	non-conserved	NM_001204914	Reep2
chr18	34850128	34850303	252.165	non-conserved	NM_001204914	Reep2
chr18	35013659	35013869	74.1367	non-conserved	none	NA
chr18	35664781	35664984	340.671	non-conserved	NM_029485	Spata24
chr18	35937105	35937315	55.774	non-conserved	NM_028707	Psd2
chr18	36205793	36205905	139.06	non-conserved	NM_001167891	Nrg2
chr18	36289851	36290061	96.0268	non-conserved	NM_008989	Pura
chr18	36953882	36954092	135.445	non-conserved	NM_007766|NM_001174154	Pcdha4-g|Pcdha4
chr18	36993580	36993790	47.6499	non-conserved	NM_138661	Pcdha9
chr18	37091971	37092159	258.069	non-conserved	NM_001003671	Pcdhac1
chr18	37696336	37696546	44.7829	non-conserved	NM_033588	Pcdhga5
chr18	37709087	37709199	143.223	non-conserved	NM_033589	Pcdhga6
chr18	37738932	37739142	47.1223	non-conserved	NM_033578	Pcdhgb6
chr18	38061199	38061409	69.1343	non-conserved	none	NA
chr18	38906492	38906702	72.7816	non-conserved	NM_010197|NM_001033789	Gm5820|Fgf1
chr18	38978388	38978598	92.8834	non-conserved	NM_175164	Arhgap26
chr18	39205717	39205927	46.6933	non-conserved	NM_175164	Arhgap26
chr18	42569116	42569326	53.6431	non-conserved	NM_001039474	Tcerg1
chr18	42683927	42684137	113.05	non-conserved	NM_028392	Ppp2r2b
chr18	46216168	46216336	213.035	non-conserved	NM_178872	Trim36
chr18	46980308	46980518	54.5371	non-conserved	NM_178377	Commd10
chr18	47270068	47270278	57.7574	non-conserved	NM_018744	Sema6a
chr18	49595154	49595364	48.7909	non-conserved	none	NA
chr18	50639929	50640139	74.8326	non-conserved	none	NA
chr18	53275009	53275219	66.8207	non-conserved	NM_029394	Snx24
chr18	56143886	56144096	50.7089	non-conserved	none	NA
chr18	61237145	61237355	65.8672	non-conserved	NM_146086	Pde6a
chr18	61328140	61328350	154.337	non-conserved	NM_133249	Ppargc1b
chr18	63114137	63114189	112.384	non-conserved	NM_001039485	Piezo2
chr18	63977187	63977342	184.499	non-conserved	NM_001014981	Wdr7
chr18	64163041	64163251	53.0288	non-conserved	NR_045366	1700091E21Rik
chr18	64984507	64984576	146.189	non-conserved	NM_001114386	Nedd4l
chr18	65507768	65507978	94.8842	non-conserved	NM_172833	Malt1
chr18	65965293	65965503	45.6976	non-conserved	NM_145493	Cplx4
chr18	66461129	66461339	71.3572	non-conserved	NM_021451	Pmaip1
chr18	67323515	67323725	108.805	non-conserved	NR_033214	B430212C06Rik
chr18	67344154	67344364	53.6635	non-conserved	NR_033214	B430212C06Rik
chr18	68242109	68242319	46.8347	non-conserved	NM_172631	Ldlrad4
chr18	70411120	70411311	352.788	non-conserved	NM_172967	4930503L19Rik
chr18	70825992	70826202	52.371	non-conserved	none	NA
chr18	73533339	73533549	49.927	non-conserved	NM_001039214	Mex3c
chr18	74193244	74193453	387.428	non-conserved	NM_025581	Ska1
chr18	74608204	74608389	289.637	non-conserved	NM_201600	Myo5b
chr18	75445857	75446067	55.3958	non-conserved	NM_201354	Ctif
chr18	75625774	75625984	58.1538	non-conserved	NM_201354	Ctif
chr18	76532087	76532210	137.749	non-conserved	none	NA
chr18	77215421	77215609	225	non-conserved	NM_153124	St8sia5
chr18	77216759	77216969	71.6402	non-conserved	NM_153124	St8sia5
chr18	77274312	77274503	370.697	non-conserved	NM_172834	Loxhd1
chr18	77574125	77574335	56.4893	non-conserved	NM_001164504	Rnf165
chr18	77605826	77605931	186.053	non-conserved	NM_001164504	Rnf165
chr18	77795150	77795360	83.0748	non-conserved	NM_013831	Pstpip2
chr18	78079875	78080002	188.262	non-conserved	NM_001101038	Siglec15
chr18	81134222	81134432	51.5685	non-conserved	none	NA
chr18	81618365	81618525	255.005	non-conserved	none	NA
chr18	82030179	82030349	208.423	non-conserved	NR_039589	Mir5127
chr18	82418860	82419128	1186.56	non-conserved	NM_008082	Galr1
chr18	82949505	82949715	120.573	non-conserved	NM_183033	Zfp516
chr18	86180500	86180600	138.924	non-conserved	none	NA
chr18	86471131	86471275	187.776	non-conserved	NM_144946	Neto1
chr19	3767630	3767802	261.504	non-conserved	NM_001167886	Suv420h1
chr19	4096522	4096732	49.392	non-conserved	NM_026373	Cdk2ap2
chr19	4283213	4283423	46.5858	non-conserved	NM_026720	Ankrd13d
chr19	5921933	5922143	86.4953	non-conserved	NM_026772	Cdc42ep2
chr19	7142184	7142322	172.924	non-conserved	NM_134147	Macrod1
chr19	7638956	7639166	49.9654	non-conserved	NM_025731	Hrasls5
chr19	8929064	8929274	55.425	non-conserved	NM_009073	Rom1
chr19	10182822	10182916	144.673	non-conserved	NM_146094	Fads1
chr19	10671764	10671974	55.7865	non-conserved	NM_021453	Pga5
chr19	14598341	14598426	124.344	non-conserved	NM_011600	Tle4
chr19	14922268	14922478	69.1833	non-conserved	none	NA
chr19	20063486	20063696	79.9516	non-conserved	none	NA
chr19	20796080	20796290	71.003	non-conserved	NM_028953	Tmc1
chr19	24336788	24336906	149.797	non-conserved	NM_008846	Pip5k1b
chr19	27633252	27633379	149.782	non-conserved	none	NA
chr19	28908616	28908826	67.1199	non-conserved	NM_009199	Slc1a1
chr19	29234106	29234316	76.1042	non-conserved	NM_001048177	Jak2
chr19	30115699	30115909	75.4131	non-conserved	NM_138595	Gldc
chr19	30806403	30806613	70.4716	non-conserved	NM_001013833	Prkg1
chr19	35101413	35101623	50.8724	non-conserved	none	NA
chr19	35833089	35833278	290.013	non-conserved	none	NA
chr19	36504872	36505082	55.1851	non-conserved	NM_172637	Hectd2
chr19	37004502	37004712	57.863	non-conserved	NM_001080706	Btaf1
chr19	38147792	38148002	73.7087	non-conserved	NM_001170959	Pde6c
chr19	38527613	38527823	139.284	non-conserved	NM_019588	Plce1
chr19	40553483	40553693	45.1222	non-conserved	NM_153554	Aldh18a1
chr19	41139762	41139904	184.941	non-conserved	NM_011904	Tll2
chr19	41173717	41173927	86.7763	non-conserved	NM_011904	Tll2
chr19	41266579	41266758	237.069	non-conserved	NM_133352	Tm9sf3
chr19	41659156	41659366	68.8622	non-conserved	NM_015748	Slit1
chr19	41724286	41724496	47.0436	non-conserved	NM_015748	Slit1
chr19	42019104	42019314	58.6717	non-conserved	NM_145500	Ubtd1
chr19	42326001	42326205	359.172	non-conserved	NM_145123	Crtac1
chr19	42326846	42327056	67.7382	non-conserved	NM_145123	Crtac1
chr19	42333661	42333871	59.1619	non-conserved	NM_145123	Crtac1
chr19	42381660	42381806	183.853	non-conserved	NM_145123	Crtac1
chr19	42419657	42419867	90.49	non-conserved	NM_145123	Crtac1
chr19	42425324	42425536	348.022	non-conserved	NM_145123	Crtac1
chr19	43902986	43903179	343.611	non-conserved	NM_028029	Dnmbp
chr19	44032782	44032992	56.2262	non-conserved	NM_001001446	Cyp2c44
chr19	44679722	44679786	114.521	non-conserved	none	NA
chr19	45020860	45020992	169.048	non-conserved	NM_145503	Lzts2
chr19	45046218	45046428	69.676	non-conserved	NM_001195265	Pdzd7
chr19	45074564	45074774	60.1173	non-conserved	NM_178929	Kazald1
chr19	46028524	46028734	56.6235	non-conserved	NM_001113408	Ldb1
chr19	46471879	46472089	56.6257	non-conserved	NM_001025391	Sufu
chr19	46834151	46834361	54.7634	non-conserved	NM_001102471	Cnnm2
chr19	47625438	47625555	173.742	non-conserved	NM_009289	Slk
chr19	48072936	48073146	68.332	non-conserved	NM_001163267	Ccdc147
chr19	48168451	48168534	125.23	non-conserved	NM_025696	Sorcs3
chr19	48259486	48259630	175.081	non-conserved	NM_025696	Sorcs3
chr19	48788289	48788499	64.3496	non-conserved	NM_025696	Sorcs3
chr19	50134767	50134977	117.933	non-conserved	NM_001252501	Sorcs1
chr19	50316117	50316178	92.6074	non-conserved	NM_001252501	Sorcs1
chr19	52525100	52525310	56.5395	non-conserved	none	NA
chr19	53457109	53457319	60.8222	non-conserved	NR_028427	5830416P10Rik
chr19	57029011	57029221	63.9237	non-conserved	NM_146102	Afap1l2
chr19	57384703	57384913	49.4745	non-conserved	NM_145505	Fam160b1
chr19	58250253	58250463	45.6319	non-conserved	NR_104342	Gfra1
chr19	58788076	58788286	49.827	non-conserved	NM_026208	1700019N19Rik
chr19	58906772	58906982	54.3121	non-conserved	NR_037247	Mir3086
chr19	60861247	60861457	105.14	non-conserved	NM_053198	Sfxn4
chr2	5151298	5151508	58.3533	non-conserved	NM_028804	Ccdc3
chr2	6142861	6143071	55.0596	non-conserved	NR_033470	Gm10857
chr2	6547334	6547427	129.819	non-conserved	NM_001110231	Celf2
chr2	11729161	11729371	62.1521	non-conserved	NR_073191	Il15ra
chr2	13043081	13043291	46.2136	non-conserved	NM_153155	C1ql3
chr2	14027219	14027429	52.6205	non-conserved	NM_001012396	Ptpla
chr2	14038242	14038452	46.645	non-conserved	NM_001012396	Ptpla
chr2	15161983	15162074	122.606	non-conserved	none	NA
chr2	19248979	19249189	91.3488	non-conserved	NM_001271564	Armc3
chr2	19400960	19401170	101.391	non-conserved	NM_029619	Msrb2
chr2	22930830	22930936	188.154	non-conserved	NM_019501	Pdss1
chr2	24488757	24488942	241.85	non-conserved	NM_011040	Pax8
chr2	25408568	25408778	88.461	non-conserved	NM_008721	Npdc1
chr2	26040748	26040958	66.4467	non-conserved	NM_133835	Ubac1
chr2	27747534	27747744	89.2179	non-conserved	NM_011305	Rxra
chr2	28453231	28453441	100.783	non-conserved	NM_001005420	Ppp1r26
chr2	28456750	28456960	48.6309	non-conserved	NM_001005420	Ppp1r26
chr2	28533256	28533466	51.1732	non-conserved	NM_001145834	Ralgds
chr2	28787388	28787560	207.052	non-conserved	NM_001033874	Ak8
chr2	29437627	29437837	46.9895	non-conserved	NM_026896	Med27
chr2	29574315	29574525	50.7252	non-conserved	NM_001039086	Rapgef1
chr2	29708286	29708496	408.004	non-conserved	NM_001039086	Rapgef1
chr2	29737697	29737907	59.2328	non-conserved	NM_001039086	Rapgef1
chr2	30035552	30035641	146.919	non-conserved	NM_001008498	Wdr34
chr2	30241059	30241269	56.7551	non-conserved	NR_028299	1700084E18Rik
chr2	30601836	30602046	68.8822	non-conserved	NM_030137	Cstad
chr2	30721903	30722113	45.4509	non-conserved	NR_037272	Mir3089
chr2	30778485	30778695	68.5924	non-conserved	NR_028487	1700001O22Rik
chr2	30929297	30929484	282.577	non-conserved	NM_133673	Tor1b
chr2	30953683	30953893	45.4722	non-conserved	NM_133673	Tor1b
chr2	31641597	31641679	122.761	non-conserved	NM_001123362	Prdm12
chr2	31924888	31925032	208.543	non-conserved	NM_011836	Lamc3
chr2	32887024	32887234	74.0341	non-conserved	NM_146119	Fam129b
chr2	33018108	33018373	1886.99	non-conserved	NM_178888	Garnl3
chr2	34420418	34420628	143.673	non-conserved	NM_177345	Mapkap1
chr2	35988638	35988848	87.8838	non-conserved	NM_029774	Ttll11
chr2	37477797	37478007	64.9048	non-conserved	NM_146121	Rabgap1
chr2	38368912	38369057	229.236	non-conserved	NM_010710	Lhx2
chr2	39806785	39807023	643.061	non-conserved	none	NA
chr2	42802961	42803171	92.4596	non-conserved	none	NA
chr2	43613682	43613864	340.152	non-conserved	NM_027552	Kynu
chr2	45921421	45921631	99.195	non-conserved	none	NA
chr2	49661063	49661273	67.5535	non-conserved	NM_008449	Kif5c
chr2	49922032	49922088	149.198	non-conserved	NM_027990	Lypd6b
chr2	51080363	51080573	75.0784	non-conserved	NM_028810	Rnd3
chr2	51749348	51749558	89.8602	non-conserved	NR_040639	Gm13490
chr2	52436317	52436527	86.8315	non-conserved	NM_001037099	Cacnb4
chr2	54440688	54440898	112.341	non-conserved	NM_173030	Galnt13
chr2	55921445	55921655	69.3886	non-conserved	none	NA
chr2	57262951	57263161	51.2989	non-conserved	NM_001145820	Gpd2
chr2	59244371	59244581	56.9141	non-conserved	NM_175464	Pkp4
chr2	61768377	61768587	62.4424	non-conserved	NM_021526	Psmd14
chr2	67497370	67497580	47.7578	non-conserved	NM_001024618	Xirp2
chr2	67533513	67533723	102.267	non-conserved	NM_001024618	Xirp2
chr2	70605292	70605502	63.8681	non-conserved	NR_040496	1500002O10Rik
chr2	73139060	73139270	77.5163	non-conserved	NM_025942	Ola1
chr2	73543856	73544066	71.2126	non-conserved	NM_153138	Wipf1
chr2	75698083	75698293	62.632	non-conserved	NM_010902	Nfe2l2
chr2	76586268	76586334	125.664	non-conserved	NM_145525	Osbpl6
chr2	84767224	84767434	66.0731	non-conserved	NM_009776	Serping1
chr2	84875955	84876091	214.057	non-conserved	NM_199223	Rtn4rl2
chr2	91167498	91167630	170.154	non-conserved	NM_001177719	Madd
chr2	91270325	91270535	82.0419	non-conserved	NM_001166024	Arfgap2
chr2	91933065	91933275	71.803	non-conserved	NM_010784	Mdk
chr2	92434899	92435109	50.7821	non-conserved	NM_009963	Cry2
chr2	93503225	93503435	92.5416	non-conserved	NM_001136055	Cd82
chr2	93900064	93900219	178.439	non-conserved	NM_001033452	Accsl
chr2	94502565	94502642	105.323	non-conserved	none	NA
chr2	94776818	94777028	88.7925	non-conserved	none	NA
chr2	98330098	98330337	529.276	non-conserved	none	NA
chr2	101796647	101796703	111.903	non-conserved	NM_001110849	Prr5l
chr2	102278101	102278263	240.861	non-conserved	NM_020267	Trim44
chr2	102652132	102652342	92.6123	non-conserved	NM_001077514	Slc1a2
chr2	104590217	104590427	61.1357	non-conserved	NM_145529	Cstf3
chr2	105009764	105009974	50.8873	non-conserved	NM_145380	Eif3m
chr2	105222646	105222856	78.4938	non-conserved	NM_028747	0610012H03Rik
chr2	105444116	105444326	66.4699	non-conserved	NM_009037	Rcn1
chr2	105626452	105626662	49.8392	non-conserved	NR_002867	Pax6os1
chr2	106562021	106562079	116.529	non-conserved	NR_040637	Gm14015
chr2	106562613	106562823	89.467	non-conserved	NR_040637	Gm14015
chr2	106896275	106896485	73.3843	non-conserved	NM_001143683	Mpped2
chr2	109441802	109442012	119.065	non-conserved	none	NA
chr2	112843004	112843164	207.774	non-conserved	NM_177652	Ryr3
chr2	113828962	113829143	305.361	non-conserved	NM_009162	Scg5
chr2	114013283	114013493	66.681	non-conserved	NR_028423	A530058N18Rik
chr2	118451332	118451542	64.8402	non-conserved	NM_013719	Eif2ak4
chr2	119108594	119108882	1247.95	non-conserved	NM_011234	Rad51
chr2	120062093	120062303	77.0363	non-conserved	NM_145378	Pla2g4b
chr2	120402915	120403125	46.7083	non-conserved	NM_172672	Ganc
chr2	121358374	121358560	231.727	non-conserved	NM_009897	Ckmt1
chr2	121359397	121359607	57.2652	non-conserved	NM_009897	Ckmt1
chr2	122637697	122637856	272.624	non-conserved	NM_001004174	AA467197
chr2	125815547	125815757	92.4857	non-conserved	NM_177608	Secisbp2l
chr2	126707027	126707237	56.84	non-conserved	NM_019729	Usp8
chr2	127584708	127584915	460.278	non-conserved	NM_028141	Zfp661
chr2	128244519	128244729	56.7417	non-conserved	none	NA
chr2	129715754	129715993	674.099	non-conserved	NM_018863	Pdyn
chr2	130362666	130362876	179.901	non-conserved	NM_001110513	Ebf4
chr2	131209978	131210188	56.4688	non-conserved	NM_027129	Ap5s1
chr2	131953767	131953977	63.4026	non-conserved	NM_001278258|NM_001278257	Prnd|Prn
chr2	132236112	132236165	114.077	non-conserved	NM_027478	Tmem230
chr2	132575987	132576039	117.847	non-conserved	NM_001042671	Gpcpd1
chr2	132846583	132846793	64.2239	non-conserved	NM_001024385	Crls1
chr2	135606472	135606599	148.965	non-conserved	NR_015544	9630028H03Rik
chr2	142488016	142488226	81.2198	non-conserved	none	NA
chr2	143207296	143207488	266.836	non-conserved	none	NA
chr2	143451772	143451951	222.497	non-conserved	none	NA
chr2	144076785	144076851	179.082	non-conserved	NM_001044750	Banf2
chr2	144535621	144535831	88.9431	non-conserved	NM_029763	Polr3f
chr2	146226623	146226828	423.645	non-conserved	NM_016889	Insm1
chr2	146761647	146761756	160.82	non-conserved	none	NA
chr2	148722753	148722921	255.084	non-conserved	NM_019632	Napb
chr2	149641299	149641509	56.3735	non-conserved	none	NA
chr2	152288731	152288864	155.403	non-conserved	NM_024196	Tbc1d20
chr2	152896528	152896738	82.1785	non-conserved	NM_001081044	Mylk2
chr2	153032998	153033208	62.4426	non-conserved	NM_001011732	Xkr7
chr2	153139232	153139442	69.963	non-conserved	NM_001172117	Hck
chr2	153364673	153364883	91.6085	non-conserved	NM_001039939	Asxl1
chr2	153546595	153546805	123.896	non-conserved	NM_001134300	8430427H17Rik
chr2	154220270	154220480	53.8521	non-conserved	NM_144890	Bpifb5
chr2	155865668	155865878	76.3658	non-conserved	NM_018888|NR_024487	Uqcc|Uqcc1
chr2	155930022	155930232	53.5816	non-conserved	NR_024487|NM_018888	Uqcc|Uqcc1
chr2	157228630	157228840	61.2236	non-conserved	NM_001039557	Mroh8
chr2	157637370	157637436	134.07	non-conserved	none	NA
chr2	157736374	157736584	69.4399	non-conserved	NM_025680	Ctnnbl1
chr2	157957725	157957935	71.3528	non-conserved	NM_198627	Vstm2l
chr2	157970766	157970985	393.766	non-conserved	NM_029282	Tti1
chr2	157979972	157980061	109.891	non-conserved	NM_029282	Tti1
chr2	158376928	158377138	67.1481	non-conserved	NM_175692	Snhg11
chr2	158386224	158386309	152.001	non-conserved	NM_175692	Snhg11
chr2	158595167	158595390	524.706	non-conserved	NR_040359	Gm14204
chr2	158922857	158923055	347.771	non-conserved	none	NA
chr2	160515758	160515905	213.805	non-conserved	none	NA
chr2	160730211	160730421	52.8387	non-conserved	NM_021280	Plcg1
chr2	161425718	161425830	172.497	non-conserved	none	NA
chr2	161761900	161762110	75.5622	non-conserved	NM_021464	Ptprt
chr2	162031755	162031885	197.973	non-conserved	NM_021464	Ptprt
chr2	162244714	162244924	64.1703	non-conserved	NM_021464	Ptprt
chr2	162283155	162283229	116.155	non-conserved	NM_021464	Ptprt
chr2	162568813	162568978	249.357	non-conserved	NM_021464	Ptprt
chr2	162930989	162931199	52.5664	non-conserved	NM_026499	Srsf6
chr2	163146099	163146309	99.9334	non-conserved	none	NA
chr2	163369318	163369528	70.8596	non-conserved	NM_001205076	Jph2
chr2	163458736	163458861	195.157	non-conserved	NR_028122	2310001K24Rik
chr2	163564748	163564953	314.889	non-conserved	NM_008261	Hnf4a
chr2	163608145	163608355	55.2403	non-conserved	NM_029512	Ttpal
chr2	163906490	163906700	67.3382	non-conserved	NM_183023	Rims4
chr2	164476748	164476921	255.223	non-conserved	NM_001271575	Trp53tg5
chr2	165103002	165103212	103.294	non-conserved	NR_033448	1700025C18Rik
chr2	165143633	165143724	146.004	non-conserved	NM_174988	Cdh22
chr2	165456822	165457014	375.523	non-conserved	NM_054055	Slc13a3
chr2	166054112	166054322	46.3697	non-conserved	NM_008679	Ncoa3
chr2	166403661	166403871	50.7087	non-conserved	NR_015558	5031425F14Rik
chr2	166426915	166427125	122.743	non-conserved	NR_015558	5031425F14Rik
chr2	166744608	166744818	64.8935	non-conserved	NM_177782	Prex1
chr2	167478183	167478355	275.545	non-conserved	NM_030743	Rnf114
chr2	167512531	167512741	62.3674	non-conserved	NM_030743	Rnf114
chr2	167638060	167638270	126.142	non-conserved	NM_023230	Ube2v1
chr2	167942501	167942581	124.478	non-conserved	NM_011201	Ptpn1
chr2	169088460	169088540	191.55	non-conserved	none	NA
chr2	170437245	170437455	101.399	non-conserved	NM_001164369	Bcas1
chr2	170696157	170696367	98.0272	non-conserved	NM_029761	Dok5
chr2	171303934	171304144	54.4056	non-conserved	none	NA
chr2	172034428	172034562	139.283	non-conserved	NM_175631	Cbln4
chr2	172153942	172154152	75.599	non-conserved	none	NA
chr2	172589956	172590166	68.1795	non-conserved	NM_009335	Tfap2c
chr2	172985330	172985540	46.567	non-conserved	NM_001083960	Spo11
chr2	174279882	174280092	105.769	non-conserved	NM_022000	Gnas
chr2	174283430	174283640	61.2686	non-conserved	NM_022000	Gnas
chr2	178330148	178330263	114.502	non-conserved	NM_001177789	Phactr3
chr2	178867262	178867343	130.139	non-conserved	none	NA
chr2	179200605	179200845	572.238	non-conserved	none	NA
chr2	179476695	179476899	366.396	non-conserved	NM_009867	Cdh4
chr2	179616022	179616180	222.38	non-conserved	NM_009867	Cdh4
chr2	180202396	180202448	128.332	non-conserved	NM_001081171	Lama5
chr2	180885355	180885551	360.442	non-conserved	NR_029538	Mir124a-3
chr2	180889567	180889777	65.2828	non-conserved	NR_029538	Mir124a-3
chr2	180905683	180905893	50.3758	non-conserved	NM_173761	Ythdf1
chr2	180938436	180938646	81.3327	non-conserved	NM_021426	Nkain4
chr2	181186621	181186831	59.2348	non-conserved	NM_025598	Ppdpf
chr2	181302099	181302393	1349.48	non-conserved	NM_009133	Stmn3
chr3	8527587	8527797	49.6125	non-conserved	NM_025285	Stmn2
chr3	9552407	9552545	267.987	non-conserved	NM_133218	Zfp704
chr3	9714822	9715032	56.9738	non-conserved	NM_001195031	Pag1
chr3	14863448	14863637	293.031	non-conserved	NM_007606	Car3
chr3	18700298	18700508	69.7606	non-conserved	none	NA
chr3	20111997	20112187	264.141	non-conserved	NM_009210	Hltf
chr3	21702432	21702491	129.705	non-conserved	none	NA
chr3	22897804	22897949	225.986	non-conserved	none	NA
chr3	23804907	23805117	74.1071	non-conserved	none	NA
chr3	27063038	27063248	45.0086	non-conserved	NM_001177626	Ect2
chr3	27163946	27164156	114.4	non-conserved	NR_040548	1700125G22Rik
chr3	31941580	31941763	274.009	non-conserved	NM_028231	Kcnmb2
chr3	32597944	32598154	86.0879	non-conserved	NM_013531	Gnb4
chr3	32983712	32983957	373.612	non-conserved	NM_001163516	Pex5l
chr3	34764644	34764854	75.0667	non-conserved	NR_038347	Gm3143
chr3	36670869	36671079	58.3873	non-conserved	NM_019510	Trpc3
chr3	40659072	40659282	50.2608	non-conserved	NM_175515	Intu
chr3	51122715	51122768	89.4991	non-conserved	none	NA
chr3	51519777	51519987	54.8207	non-conserved	NM_080793	Setd7
chr3	54809163	54809316	172.892	non-conserved	NM_133231	Rfxap
chr3	55011835	55011964	181.043	non-conserved	NM_007628	Ccna1
chr3	56789380	56789534	184.713	non-conserved	none	NA
chr3	57118106	57118316	90.5871	non-conserved	none	NA
chr3	60281328	60281538	89.6612	non-conserved	none	NA
chr3	63782690	63782772	107.27	non-conserved	NM_183191	Plch1
chr3	65263028	65263238	52.8943	non-conserved	NM_010597	Kcnab1
chr3	65640530	65640740	60.701	non-conserved	NM_001166659	Lekr1
chr3	65974499	65974565	138.474	non-conserved	NM_019937	Ccnl1
chr3	66865341	66865551	56.592	non-conserved	none	NA
chr3	68187627	68187683	131.822	non-conserved	NM_001113421|NM_001113419	Schip1|Gm21949
chr3	70436827	70436904	122.654	non-conserved	none	NA
chr3	75182791	75182875	104.139	non-conserved	NM_172515	Zbbx
chr3	78825621	78825755	163.074	non-conserved	none	NA
chr3	82412486	82412696	111.155	non-conserved	NM_001081230	Map9
chr3	83012809	83013019	95.9504	non-conserved	NM_133862	Fgg
chr3	83129715	83129925	68.366	non-conserved	none	NA
chr3	84025797	84026007	47.5804	non-conserved	NM_172681	D930015E06Rik
chr3	84704630	84704840	48.1278	non-conserved	NM_177260	Tmem154
chr3	84963127	84963216	126.554	non-conserved	NM_001177773	Fbxw7
chr3	87033426	87033599	328.072	non-conserved	NM_007639	Cd1d1
chr3	87575906	87576045	148.438	non-conserved	NM_001003912	Arhgef11
chr3	87735508	87735718	101.302	non-conserved	NM_001003912	Arhgef11
chr3	87997393	87997520	225.69	non-conserved	NM_007529	Bcan
chr3	88546711	88546921	44.8508	non-conserved	NM_016899	Rab25
chr3	88590329	88590408	108.876	non-conserved	NM_025448	Ssr2
chr3	89557869	89558079	61.0181	non-conserved	NM_080466	Kcnn3
chr3	89769662	89769896	311.167	non-conserved	NM_027315	Ube2q1
chr3	90455128	90455338	76.0899	non-conserved	NM_008727	Npr1
chr3	92653887	92654097	48.1891	non-conserved	NM_026822	Lce1b
chr3	95906270	95906480	98.6931	non-conserved	NM_011797	Car14
chr3	96696250	96696460	107.331	non-conserved	NM_146135	Pias3
chr3	96851803	96852013	62.8497	non-conserved	NM_021517	Pdzk1
chr3	97524065	97524275	44.9244	non-conserved	NM_026539	Chd1l
chr3	99140881	99141091	85.2774	non-conserved	NM_027462	Wars2
chr3	100421278	100421488	63.6952	non-conserved	NR_040543	4930406D18Rik
chr3	101247051	101247261	112.945	non-conserved	NM_013486	Cd2
chr3	101450754	101450964	48.234	non-conserved	NM_207205	Igsf3
chr3	101604931	101605141	49.6072	non-conserved	NM_144900	Atp1a1
chr3	102330608	102330818	49.638	non-conserved	NR_040391	A230001M10Rik
chr3	102346063	102346273	46.055	non-conserved	none	NA
chr3	103712303	103712513	137.228	non-conserved	NM_133859	Olfml3
chr3	103714662	103714872	47.4403	non-conserved	NM_133859	Olfml3
chr3	104796882	104796980	179.421	non-conserved	NM_001163440	Mov10
chr3	105487279	105487468	212.577	non-conserved	NM_001039347	Kcnd3
chr3	107074661	107074871	74.4662	non-conserved	NM_008417	Kcna2
chr3	107279496	107279706	64.6526	non-conserved	NM_026774	Lamtor5
chr3	108405993	108406203	45.3377	non-conserved	NM_001004177	Celsr2
chr3	109824771	109824981	65.3297	non-conserved	NM_001163348	Ntng1
chr3	115558809	115559019	62.5055	non-conserved	none	NA
chr3	115661163	115661373	89.9123	non-conserved	NM_007901	S1pr1
chr3	117630428	117630638	131.452	non-conserved	NM_029425	4833424O15Rik
chr3	118873683	118873893	95.0356	non-conserved	NM_170778	Dpyd
chr3	120879386	120879596	70.9222	non-conserved	none	NA
chr3	120953212	120953422	100.753	non-conserved	none	NA
chr3	121261379	121261589	56.9064	non-conserved	NM_178936	Tmem56
chr3	121650047	121650257	108.747	non-conserved	NR_036458	A730020M07Rik
chr3	121718896	121719106	55.4987	non-conserved	NM_010171	F3
chr3	122246198	122246408	53.2023	non-conserved	NM_008129	Gclm
chr3	125135368	125135578	50.4615	non-conserved	none	NA
chr3	131072862	131073072	45.3291	non-conserved	NM_010703	Lef1
chr3	132638391	132638601	54.9504	non-conserved	NM_001270430	Gm5549
chr3	133202372	133202582	55.903	non-conserved	NM_029953	Arhgef38
chr3	135559620	135559830	46.9001	non-conserved	NM_027288	Manba
chr3	141811494	141811671	344.589	non-conserved	NM_009472	Unc5c
chr3	144423956	144424166	46.1132	non-conserved	NM_011828	Hs2st1
chr3	146258892	146259102	50.8145	non-conserved	NM_022983	Lpar3
chr3	147182010	147182220	75.9068	non-conserved	none	NA
chr3	152960063	152960273	65.9219	non-conserved	NM_012028	St6galnac5
chr3	153267513	153267680	264.675	non-conserved	NM_011372	St6galnac3
chr3	153677118	153677328	63.4351	non-conserved	NM_011372	St6galnac3
chr3	154697524	154697734	101.461	non-conserved	NM_175176	4922501L14Rik
chr3	154811957	154812167	68.801	non-conserved	NM_177066	Tnni3k
chr3	154979192	154979402	99.4711	non-conserved	NM_177066	Tnni3k
chr3	157583142	157583352	82.279	non-conserved	NM_011196	Ptger3
chr4	8817686	8817896	60.6286	non-conserved	NM_001277149	Chd7
chr4	10652028	10652114	113.33	non-conserved	NR_045185	1700123O12Rik
chr4	10988218	10988428	49.133	non-conserved	NM_175175	Plekhf2
chr4	17095555	17095765	53.3813	non-conserved	none	NA
chr4	21712143	21712529	2241.55	non-conserved	NM_016746	Ccnc
chr4	21767080	21767290	49.8582	non-conserved	NM_029840	Tstd3
chr4	22645746	22645913	265.403	non-conserved	none	NA
chr4	23572897	23573107	49.8319	non-conserved	none	NA
chr4	24513501	24513711	69.4407	non-conserved	NM_199467	Mms22l
chr4	24713265	24713335	123.595	non-conserved	NM_001033531	Klhl32
chr4	31395620	31395830	83.4395	non-conserved	none	NA
chr4	31407010	31407220	71.2196	non-conserved	none	NA
chr4	33191520	33191730	65.9913	non-conserved	NM_001034867	Pm20d2
chr4	34843885	34844095	60.1285	non-conserved	NM_013889	Zfp292
chr4	35885054	35885221	224.065	non-conserved	NM_001165999	Lingo2
chr4	39999084	39999294	74.8992	non-conserved	none	NA
chr4	41566565	41566620	155.861	non-conserved	NM_175138	Dnaic1
chr4	41717276	41717486	72.0013	non-conserved	NM_027278	Rpp25l
chr4	43800273	43800483	90.2003	non-conserved	NR_033638	Olfr29-ps1
chr4	43854302	43854378	115.182	non-conserved	NM_019473	Olfr155
chr4	44417511	44417721	64.9158	non-conserved	none	NA
chr4	44511799	44512001	315.176	non-conserved	NM_008782	Pax5
chr4	44578695	44578902	395.659	non-conserved	NM_008782	Pax5
chr4	45280186	45280396	62.3179	non-conserved	NM_001081172	Frmpd1
chr4	45819161	45819371	52.5635	non-conserved	NM_018741	Igfbpl1
chr4	45844447	45844512	172.224	non-conserved	NM_028788	1300002K09Rik
chr4	46271215	46271350	169.923	non-conserved	none	NA
chr4	46573999	46574209	118.035	non-conserved	NM_001164804	Coro2a
chr4	46990481	46990691	86.3799	non-conserved	NM_001081141	Gabbr2
chr4	47473721	47473931	78.2877	non-conserved	NM_019998	Alg2
chr4	48097508	48097718	67.3182	non-conserved	NM_026343	Stx17
chr4	48567782	48567928	203.182	non-conserved	NM_021436	Tmeff1
chr4	51961194	51961404	53.1965	non-conserved	NR_040668	C630028M04Rik
chr4	52728996	52729206	94.1923	non-conserved	none	NA
chr4	56226581	56226791	50.6028	non-conserved	none	NA
chr4	57290001	57290211	47.5011	non-conserved	NM_011207	Ptpn3
chr4	57681700	57681910	59.2324	non-conserved	NM_172868	Palm2
chr4	58580106	58580316	51.8251	non-conserved	NM_010336	Lpar1
chr4	59718638	59718848	85.7347	non-conserved	NM_001015681	E130308A19Rik
chr4	62257031	62257254	526.508	non-conserved	NM_025286	Slc31a2
chr4	63281259	63281469	71.7913	non-conserved	NM_025685	Col27a1
chr4	63491600	63491810	87.9401	non-conserved	NM_001008791	Whrn
chr4	66403396	66403606	56.2379	non-conserved	NM_207109	Astn2
chr4	76229935	76230145	74.5196	non-conserved	NM_011211	Ptprd
chr4	78212109	78212255	168.753	non-conserved	NM_011211	Ptprd
chr4	83185089	83185299	98.286	non-conserved	NM_027238	Ttc39b
chr4	83257587	83257797	113.994	non-conserved	NM_027238	Ttc39b
chr4	83277490	83277700	60.0631	non-conserved	NM_027238	Ttc39b
chr4	83306987	83307160	267.726	non-conserved	NM_027238	Ttc39b
chr4	89688182	89688392	57.6383	non-conserved	NM_175647	Dmrta1
chr4	98751937	98752109	248.569	non-conserved	NM_001081202	L1td1
chr4	98778322	98778532	49.5041	non-conserved	NM_172872	Kank4
chr4	98878814	98878937	133.087	non-conserved	NM_146144	Usp1
chr4	99018966	99019176	49.8595	non-conserved	NM_026082	Dock7
chr4	101132675	101132885	87.6917	non-conserved	NM_183024	Raver2
chr4	103395426	103395636	45.9204	non-conserved	NR_040673	Gm12718
chr4	103657165	103657375	79.5229	non-conserved	none	NA
chr4	103923711	103923921	45.3974	non-conserved	none	NA
chr4	104167458	104167553	117.514	non-conserved	none	NA
chr4	105170608	105170818	105.719	non-conserved	NM_080555	Ppap2b
chr4	105313641	105313710	136.13	non-conserved	none	NA
chr4	106617274	106617422	194.663	non-conserved	NM_183182	BC055111
chr4	106713727	106713846	166.066	non-conserved	NM_001126487	Mroh7
chr4	106762395	106762514	139.143	non-conserved	NM_025590	Acot11
chr4	106859537	106859747	74.8744	non-conserved	none	NA
chr4	107070871	107071009	206.334	non-conserved	NM_175471	Cyb5rl
chr4	107657549	107657759	62.5588	non-conserved	NM_019872	Dmrtb1
chr4	111588238	111588448	83.393	non-conserved	NM_001284190	Agbl4
chr4	115035107	115035317	69.5214	non-conserved	NM_009185	Stil
chr4	115084602	115084812	84.2189	non-conserved	NM_026018	Pdzk1ip1
chr4	115703168	115703378	115.557	non-conserved	NM_172698	Efcab14
[truncated: 2,108 more rows]

## Sheet: Table S4
Species	Tissue/Cell type	TF/HM	Total Peaks	EPO alignable peaks	liftOver alignable peaks	EPO+liftOver alignable peaks	Percent of peaks EPO alignable	Percent of peaks liftOver alignable	Percent of peaks EPO+liftOver alignable	Number of peaks conserved in human and mouse	Percent of peaks conserved in human and mouse
human	ESC	REST	8199	5451	5689	7026	0.664837	0.693865	0.856934	1252	0.152702
mouse	ESC	REST	4107	2763	2998	3615	0.672754	0.729973	0.880205	1247	0.303628
human	N/A	random regions, REST size matched	8199	4713	3521	5699	0.574826	0.429443	0.695085	4	0.000487864
mouse	N/A	random regions, REST size matched	4107	2388	1975	2976	0.581446	0.480886	0.724617	4	0.000973947
human	N/A	random regions, H3K36me3 size matched	24128	14067	16528	19026	0.583016	0.685013	0.788544	2512	0.104111
mouse	N/A	random regions, H3K36me3 size matched	22895	14542	17473	19395	0.635161	0.76318	0.847128	2774	0.121162
human	ESC	BRG1	12421	8389	8932	10763	0.675388	0.719105	0.866516	110	0.00885597
mouse	ESC	BRG1	1631	1079	1227	1438	0.661557	0.752299	0.881668	111	0.0680564
human	ESC	CTCF	40816	26183	28860	34940	0.641489	0.707076	0.856037	11209	0.274623
mouse	ESC	CTCF	34687	22247	20200	28631	0.641364	0.582351	0.82541	11194	0.322715
human	ESC	EZH2	1715	1316	1625	1642	0.767347	0.947522	0.957434	794	0.462974
mouse	ESC	EZH2	2099	1615	2071	2082	0.769414	0.98666	0.991901	1017	0.484516
human	ESC	H2A.Z	78532	50645	62486	69320	0.644896	0.795676	0.882697	5634	0.0717415
mouse	ESC	H2A.Z	11783	7412	9814	10672	0.629042	0.832895	0.905712	5192	0.440635
human	ESC	H3K27ac	32662	21921	27415	29865	0.671147	0.839355	0.914365	11795	0.361123
mouse	ESC	H3K27ac	31933	21029	25745	28629	0.658535	0.806219	0.896533	10322	0.323239
human	ESC	H3K27me3	14954	9834	12853	13634	0.657617	0.859502	0.911729	5818	0.38906
mouse	ESC	H3K27me3	23641	16740	20981	22269	0.708092	0.887484	0.941965	5941	0.251301
human	ESC	H3K36me3	24128	17681	21385	22798	0.7328	0.886315	0.944877	17997	0.745897
mouse	ESC	H3K36me3	22895	16926	20679	21758	0.739288	0.90321	0.950339	11521	0.50321
human	ESC	H3K4me1	70432	48525	59937	64785	0.688962	0.850991	0.919823	32051	0.455063
mouse	ESC	H3K4me1	67127	46047	58284	62704	0.685968	0.868265	0.93411	29970	0.446467
human	ESC	H3K4me2	42090	27945	35629	38310	0.663934	0.846496	0.910192	19835	0.471252
mouse	ESC	H3K4me2	39636	26771	35435	37354	0.675421	0.89401	0.942426	19170	0.483651
human	ESC	H3K4me3	22018	14327	19664	20453	0.650695	0.893087	0.928922	15115	0.686484
mouse	ESC	H3K4me3	28206	18341	24209	25925	0.650252	0.858293	0.919131	15039	0.533184
human	ESC	H3K9ac	21793	14367	19497	20363	0.659248	0.894645	0.934383	14558	0.668013
mouse	ESC	H3K9ac	28795	19199	25224	26774	0.666748	0.875985	0.929814	13000	0.451467
human	ESC	H3K9me3	41444	22546	18367	29377	0.544011	0.443176	0.708836	3001	0.072411
mouse	ESC	H3K9me3	38534	22466	25377	30604	0.583018	0.658561	0.794208	2913	0.0755956
human	ESC	HDAC2	46509	31378	39233	42502	0.674665	0.843557	0.913845	15943	0.342794
mouse	ESC	HDAC2	29351	20050	26353	27786	0.683111	0.897857	0.94668	14974	0.51017
human	ESC	KDM5B	434	243	242	331	0.559908	0.557604	0.762673	1	0.00230415
mouse	ESC	KDM5B	1975	1358	1606	1788	0.687595	0.813165	0.905316	1	0.000506329
human	ESC	KLF4	1012	659	683	865	0.651186	0.674901	0.854743	109	0.107708
mouse	ESC	KLF4	12909	8316	10773	11880	0.644202	0.834534	0.920288	110	0.00852119
human	ESC	MYC	2520	1558	2083	2276	0.618254	0.826587	0.903175	510	0.202381
mouse	ESC	MYC	2842	1794	2477	2649	0.631246	0.871569	0.93209	524	0.184377
human	ESC	NANOG	3218	2190	2257	2751	0.680547	0.701367	0.854879	412	0.12803
mouse	ESC	NANOG	27211	18173	17923	23021	0.667855	0.658667	0.846018	414	0.0152144
human	ESC	OCT4	2322	1568	1394	1899	0.67528	0.600345	0.817829	280	0.120586
mouse	ESC	OCT4	12556	8304	7852	10456	0.661357	0.625358	0.832749	281	0.0223797
human	ESC	P300	4819	3245	3847	4343	0.673376	0.798298	0.901224	1098	0.227848
mouse	ESC	P300	26009	16764	18060	22281	0.644546	0.694375	0.856665	1106	0.0425237
human	ESC	POL2	14954	8453	11808	12595	0.565267	0.789622	0.84225	4728	0.31617
mouse	ESC	POL2	9002	5491	7529	8251	0.609976	0.83637	0.916574	4774	0.530327
human	ESC	SIN3	15809	10299	13711	14618	0.651464	0.867291	0.924663	1179	0.0745778
mouse	ESC	SIN3	2239	1498	2035	2149	0.669049	0.908888	0.959803	1130	0.50469
human	ESC	SOX2	25115	16805	17179	21345	0.669122	0.684014	0.849891	972	0.038702
mouse	ESC	SOX2	19611	12881	12270	16248	0.656825	0.625669	0.828515	965	0.0492071
human	ESC	SUZ12	3061	2175	2124	2602	0.710552	0.693891	0.850049	664	0.216923
mouse	ESC	SUZ12	3815	2872	3735	3758	0.752818	0.97903	0.985059	744	0.19502
human	ESC	TAF1	16887	10409	14875	15622	0.616391	0.880855	0.92509	476	0.0281874
mouse	ESC	TAF1	1302	717	982	1125	0.550691	0.754224	0.864055	463	0.355607
human	liver	CEBPA	60815	38642	34233	48559	0.635402	0.562904	0.798471	1656	0.0272301
mouse	liver	CEPBA	54393	35197	36006	45789	0.647087	0.66196	0.841818	1632	0.0300039
human	liver	HNF4a	65530	41637	38036	52806	0.635388	0.580436	0.805829	1271	0.0193957
mouse	liver	HNF4a	30380	19792	20613	25817	0.651481	0.678506	0.849803	1291	0.0424951
human	liver	CTCF	51446	32266	37942	44300	0.627182	0.737511	0.861097	18092	0.35167
mouse	liver	CTCF	56435	36124	38152	48295	0.640099	0.676034	0.855763	18349	0.325135

## Sheet: Table S7
Gene Name	Species	Cell Type	Experiment Type	Paper PMID
ABCD1	human	HEK	microarray	20548947
ACHE	human	HEK	microarray	20548947
AGAP2	human	HEK	microarray	20548947
ALPL	human	HEK	microarray	20548947
AMH	human	HEK	microarray	20548947
ANK1	human	HEK	microarray	20548947
APOC1	human	HEK	microarray	20548947
ATOX1	human	HEK	microarray	20548947
ATP1A3	human	HEK	microarray	20548947
ATP2B2	human	HEK	microarray	20548947
ATP5I	human	HEK	microarray	20548947
B3GAT1	human	HEK	microarray	20548947
BAI2	human	HEK	microarray	20548947
BCAN	human	HEK	microarray	20548947
BDNF	human	HEK	microarray	20548947
BRSK2	human	HEK	microarray	20548947
BRUNOL4	human	HEK	microarray	20548947
BRUNOL5	human	HEK	microarray	20548947
C1orf61	human	HEK	microarray	20548947
C20orf103	human	HEK	microarray	20548947
C20orf46	human	HEK	microarray	20548947
C6orf126	human	HEK	microarray	20548947
C6orf154	human	HEK	microarray	20548947
C6orf165	human	HEK	microarray	20548947
C6orf174	human	HEK	microarray	20548947
CABP7	human	HEK	microarray	20548947
CACNA1B	human	HEK	microarray	20548947
CACNG2	human	HEK	microarray	20548947
CALB2	human	HEK	microarray	20548947
CAMKV	human	HEK	microarray	20548947
CBFA2T3	human	HEK	microarray	20548947
CBLN1	human	HEK	microarray	20548947
CCDC151	human	HEK	microarray	20548947
CCDC64	human	HEK	microarray	20548947
CDH22	human	HEK	microarray	20548947
CDH4	human	HEK	microarray	20548947
CHGA	human	HEK	microarray	20548947
CHST8	human	HEK	microarray	20548947
CNFN	human	HEK	microarray	20548947
CNRIP1	human	HEK	microarray	20548947
CNTFR	human	HEK	microarray	20548947
CPEB1	human	HEK	microarray	20548947
CPNE9	human	HEK	microarray	20548947
CR749429	human	HEK	microarray	20548947
CRTAC1	human	HEK	microarray	20548947
CYP4F22	human	HEK	microarray	20548947
DPYSL4	human	HEK	microarray	20548947
DTX1	human	HEK	microarray	20548947
EGR4	human	HEK	microarray	20548947
EHD2	human	HEK	microarray	20548947
EMID1	human	HEK	microarray	20548947
ESRRB	human	HEK	microarray	20548947
EVC	human	HEK	microarray	20548947
FAM107A	human	HEK	microarray	20548947
FAM123C	human	HEK	microarray	20548947
FAM78B	human	HEK	microarray	20548947
FBXL16	human	HEK	microarray	20548947
FBXO2	human	HEK	microarray	20548947
FEV	human	HEK	microarray	20548947
FNDC5	human	HEK	microarray	20548947
FOXN4	human	HEK	microarray	20548947
FSTL4	human	HEK	microarray	20548947
GABBR2	human	HEK	microarray	20548947
GAGE7	human	HEK	microarray	20548947
GAP43	human	HEK	microarray	20548947
GDAP1L1	human	HEK	microarray	20548947
GMFG	human	HEK	microarray	20548947
GPR158	human	HEK	microarray	20548947
GPR19	human	HEK	microarray	20548947
GPRIN1	human	HEK	microarray	20548947
GRIK2	human	HEK	microarray	20548947
GRM2	human	HEK	microarray	20548947
GSG1L	human	HEK	microarray	20548947
GYLTL1B	human	HEK	microarray	20548947
HBQ1	human	HEK	microarray	20548947
HCN3	human	HEK	microarray	20548947
HIST1H4I	human	HEK	microarray	20548947
HMP19	human	HEK	microarray	20548947
HPCA	human	HEK	microarray	20548947
HSPB1	human	HEK	microarray	20548947
HTR3A	human	HEK	microarray	20548947
IFI27L2	human	HEK	microarray	20548947
IGDCC3	human	HEK	microarray	20548947
IGF2	human	HEK	microarray	20548947
IGSF21	human	HEK	microarray	20548947
ITGB1BP3	human	HEK	microarray	20548947
JAKMIP1	human	HEK	microarray	20548947
JPH3	human	HEK	microarray	20548947
KCNA2	human	HEK	microarray	20548947
KCNH2	human	HEK	microarray	20548947
KCNH6	human	HEK	microarray	20548947
KCNK12	human	HEK	microarray	20548947
KCNS2	human	HEK	microarray	20548947
KIAA1409	human	HEK	microarray	20548947
KLK1	human	HEK	microarray	20548947
KLK8	human	HEK	microarray	20548947
KREMEN2	human	HEK	microarray	20548947
L11370	human	HEK	microarray	20548947
L1CAM	human	HEK	microarray	20548947
LOC100128300	human	HEK	microarray	20548947
LRRC24	human	HEK	microarray	20548947
MDK	human	HEK	microarray	20548947
MMP15	human	HEK	microarray	20548947
MMP2	human	HEK	microarray	20548947
MYT1	human	HEK	microarray	20548947
NCAN	human	HEK	microarray	20548947
NDUFA3	human	HEK	microarray	20548947
NDUFB1	human	HEK	microarray	20548947
NEFH	human	HEK	microarray	20548947
NELL2	human	HEK	microarray	20548947
NES	human	HEK	microarray	20548947
NKAIN1	human	HEK	microarray	20548947
NMNAT2	human	HEK	microarray	20548947
NOS2	human	HEK	microarray	20548947
NOVA2	human	HEK	microarray	20548947
NPDC1	human	HEK	microarray	20548947
NPPB	human	HEK	microarray	20548947
NPTX2	human	HEK	microarray	20548947
NPTXR	human	HEK	microarray	20548947
NRSN1	human	HEK	microarray	20548947
NTNG1	human	HEK	microarray	20548947
OLFM3	human	HEK	microarray	20548947
OPRL1	human	HEK	microarray	20548947
PALM	human	HEK	microarray	20548947
PAQR4	human	HEK	microarray	20548947
PAX2	human	HEK	microarray	20548947
PCDH1	human	HEK	microarray	20548947
PCDH21	human	HEK	microarray	20548947
PCDH8	human	HEK	microarray	20548947
PDE1B	human	HEK	microarray	20548947
PDE2A	human	HEK	microarray	20548947
PDZD4	human	HEK	microarray	20548947
PEX5L	human	HEK	microarray	20548947
PHYHIPL	human	HEK	microarray	20548947
POU4F2	human	HEK	microarray	20548947
PPP2R2C	human	HEK	microarray	20548947
PRKCB	human	HEK	microarray	20548947
PRKCG	human	HEK	microarray	20548947
PRMT8	human	HEK	microarray	20548947
PRUNE2	human	HEK	microarray	20548947
PSMB9	human	HEK	microarray	20548947
PTGDS	human	HEK	microarray	20548947
PTPRN2	human	HEK	microarray	20548947
PTPRO	human	HEK	microarray	20548947
PVALB	human	HEK	microarray	20548947
RAP1GAP	human	HEK	microarray	20548947
RASL10B	human	HEK	microarray	20548947
reticulon 2	human	HEK	microarray	20548947
RGS7	human	HEK	microarray	20548947
RHBDL3	human	HEK	microarray	20548947
RIMS2	human	HEK	microarray	20548947
RNF208	human	HEK	microarray	20548947
RTN2	human	HEK	microarray	20548947
RTN4RL1	human	HEK	microarray	20548947
SAPS1	human	HEK	microarray	20548947
SARM1	human	HEK	microarray	20548947
SCG2	human	HEK	microarray	20548947
SCGN	human	HEK	microarray	20548947
SCRT1	human	HEK	microarray	20548947
SEZ6	human	HEK	microarray	20548947
SEZ6L	human	HEK	microarray	20548947
SH2D3C	human	HEK	microarray	20548947
SLC18A3	human	HEK	microarray	20548947
SLC29A2	human	HEK	microarray	20548947
SLC32A1	human	HEK	microarray	20548947
SLC39A3	human	HEK	microarray	20548947
SLITRK1	human	HEK	microarray	20548947
SNCB	human	HEK	microarray	20548947
SRXN1	human	HEK	microarray	20548947
SST	human	HEK	microarray	20548947
STMN2	human	HEK	microarray	20548947
STXBP5L	human	HEK	microarray	20548947
SUSD4	human	HEK	microarray	20548947
SVOP	human	HEK	microarray	20548947
SYT2	human	HEK	microarray	20548947
SYT4	human	HEK	microarray	20548947
SYT7	human	HEK	microarray	20548947
TCL1B	human	HEK	microarray	20548947
TMEM132E	human	HEK	microarray	20548947
TMEM179	human	HEK	microarray	20548947
TMEM200A	human	HEK	microarray	20548947
TMEM54	human	HEK	microarray	20548947
TNRC4	human	HEK	microarray	20548947
TP53I11	human	HEK	microarray	20548947
TRIM67	human	HEK	microarray	20548947
TTYH1	human	HEK	microarray	20548947
UNC5A	human	HEK	microarray	20548947
VSTM2L	human	HEK	microarray	20548947
WNT6	human	HEK	microarray	20548947
ZDHHC22	human	HEK	microarray	20548947
AP3B2	human	HEK:MCF10a:T47D	microarray	20548947
BSN	human	HEK:MCF10a:T47D	microarray	20548947
CPLX1	human	HEK:MCF10a:T47D	microarray	20548947
CPLX2	human	HEK:MCF10a:T47D	microarray	20548947
DISP2	human	HEK:MCF10a:T47D	microarray	20548947
GOLGA7B	human	HEK:MCF10a:T47D	microarray	20548947
HBA1	human	HEK:MCF10a:T47D	microarray	20548947
HBA2	human	HEK:MCF10a:T47D	microarray	20548947
KCNB1	human	HEK:MCF10a:T47D	microarray	20548947
MAPK8IP2	human	HEK:MCF10a:T47D	microarray	20548947
MMP24	human	HEK:MCF10a:T47D	microarray	20548947
PGBD5	human	HEK:MCF10a:T47D	microarray	20548947
RLTPR	human	HEK:MCF10a:T47D	microarray	20548947
RTN2	human	HEK:MCF10a:T47D	microarray	20548947
RUNDC3A	human	HEK:MCF10a:T47D	microarray	20548947
SCAMP5	human	HEK:MCF10a:T47D	microarray	20548947
SCGB1D2	human	HEK:MCF10a:T47D	microarray	20548947
SNAP25	human	HEK:MCF10a:T47D	microarray	20548947
STMN3	human	HEK:MCF10a:T47D	microarray	20548947
SYP	human	HEK:MCF10a:T47D	microarray	20548947
TMEM145	human	HEK:MCF10a:T47D	microarray	20548947
TMEM198	human	HEK:MCF10a:T47D	microarray	20548947
VGF	human	HEK:MCF10a:T47D	microarray	20548947
CHGB	human	HEK:MCF10a:T47D:HEK293	microarray	20548947:20011975
APLP1	human	HEK:HEK293	microarray	20548947:20011975
CELSR3	human	HEK:HEK293	microarray	20548947:20011975
CRMP1	human	HEK:HEK293	microarray	20548947:20011975
INA	human	HEK:HEK293	microarray	20548947:20011975
PCSK1	human	HEK:HEK293	microarray	20548947:20011975
SCG3	human	HEK:HEK293	microarray	20548947:20011975
ASPHD1	human	HEK:MCF10a	microarray	20548947
CABP1	human	HEK:MCF10a	microarray	20548947
CALB1	human	HEK:MCF10a	microarray	20548947
CD24	human	HEK:MCF10a	microarray	20548947
CDK5R2	human	HEK:MCF10a	microarray	20548947
CPNE4	human	HEK:MCF10a	microarray	20548947
CRABP2	human	HEK:MCF10a	microarray	20548947
DNER	human	HEK:MCF10a	microarray	20548947
DRD2	human	HEK:MCF10a	microarray	20548947
FAM155B	human	HEK:MCF10a	microarray	20548947
FLJ35271 (NM_001039212)	human	HEK:MCF10a	microarray	20548947
FSTL5	human	HEK:MCF10a	microarray	20548947
MARCH4	human	HEK:MCF10a	microarray	20548947
MEIS3	human	HEK:MCF10a	microarray	20548947
OGDHL	human	HEK:MCF10a	microarray	20548947
PCBP3	human	HEK:MCF10a	microarray	20548947
PHF21B	human	HEK:MCF10a	microarray	20548947
RAB11FIP4	human	HEK:MCF10a	microarray	20548947
SCN3B	human	HEK:MCF10a	microarray	20548947
SEZ6L2	human	HEK:MCF10a	microarray	20548947
SYT14	human	HEK:MCF10a	microarray	20548947
MAPK11	human	HEK:MCF10a	microarray:qPCR	20548947:24670762
ACTL6B	human	HEK:T47D	microarray	20548947
BRUNOL6	human	HEK:T47D	microarray	20548947
C19orf30	human	HEK:T47D	microarray	20548947
CAMK2N2	human	HEK:T47D	microarray	20548947
CECR6	human	HEK:T47D	microarray	20548947
DIRAS1	human	HEK:T47D	microarray	20548947
FGF12	human	HEK:T47D	microarray	20548947
FLJ40125	human	HEK:T47D	microarray	20548947
GABRD	human	HEK:T47D	microarray	20548947
GNAO1	human	HEK:T47D	microarray	20548947
GNG4	human	HEK:T47D	microarray	20548947
HRH3	human	HEK:T47D	microarray	20548947
INSM2	human	HEK:T47D	microarray	20548947
KCNK3	human	HEK:T47D	microarray	20548947
LIN28	human	HEK:T47D	microarray	20548947
NFASC	human	HEK:T47D	microarray	20548947
OLFM1	human	HEK:T47D	microarray	20548947
PSD	human	HEK:T47D	microarray	20548947
PTPRH	human	HEK:T47D	microarray	20548947
RAB3C	human	HEK:T47D	microarray	20548947
RELL2	human	HEK:T47D	microarray	20548947
RIPPLY2	human	HEK:T47D	microarray	20548947
RTBDN	human	HEK:T47D	microarray	20548947
SBK1	human	HEK:T47D	microarray	20548947
SCN8A	human	HEK:T47D	microarray	20548947
SLC5A5	human	HEK:T47D	microarray	20548947
SLC6A17	human	HEK:T47D	microarray	20548947
SLC8A2	human	HEK:T47D	microarray	20548947
SMPD3	human	HEK:T47D	microarray	20548947
SPTBN4	human	HEK:T47D	microarray	20548947
STX1A	human	HEK:T47D	microarray	20548947
SYN1	human	HEK:T47D	microarray	20548947
TCL6	human	HEK:T47D	microarray	20548947
TMEM151A	human	HEK:T47D	microarray	20548947
TMEM180	human	HEK:T47D	microarray	20548947
BEX1	human	HEK:T47D:HEK293	microarray	20548947:20011975
C3orf14	human	HEK:T47D:HEK293	microarray	20548947:20011975
ASNA1	human	HEK293	microarray	20011975
ATAD3A	human	HEK293	microarray	20011975
BIRC5	human	HEK293	microarray	20011975
C1orf107	human	HEK293	microarray	20011975
CAPN1	human	HEK293	microarray	20011975
CDC20	human	HEK293	microarray	20011975
DDX21	human	HEK293	microarray	20011975
DST	human	HEK293	microarray	20011975
DTNA	human	HEK293	microarray	20011975
EIF4G1	human	HEK293	microarray	20011975
ENPP1	human	HEK293	microarray	20011975
ENTPD6	human	HEK293	microarray	20011975
GLA	human	HEK293	microarray	20011975
HNRPF	human	HEK293	microarray	20011975
HSPA1A	human	HEK293	microarray	20011975
HSPA1B	human	HEK293	microarray	20011975
HSPA1L	human	HEK293	microarray	20011975
HSPA2	human	HEK293	microarray	20011975
IMPDH1	human	HEK293	microarray	20011975
KIAA0133 (LOC9816)	human	HEK293	microarray	20011975
LEPR	human	HEK293	microarray	20011975
LEPREL2	human	HEK293	microarray	20011975
LRCH3	human	HEK293	microarray	20011975
METRN	human	HEK293	microarray	20011975
P4HB	human	HEK293	microarray	20011975
PCDH7	human	HEK293	microarray	20011975
PCYT2	human	HEK293	microarray	20011975
PGAM2	human	HEK293	microarray	20011975
PIGZ	human	HEK293	microarray	20011975
PPAP2C	human	HEK293	microarray	20011975
RAB5C	human	HEK293	microarray	20011975
RPIP8	human	HEK293	microarray	20011975
SFPQ	human	HEK293	microarray	20011975
SFXN4	human	HEK293	microarray	20011975
SLC2A5	human	HEK293	microarray	20011975
SORBS3	human	HEK293	microarray	20011975
SPP1	human	HEK293	microarray	20011975
TBCD	human	HEK293	microarray	20011975
TMED9	human	HEK293	microarray	20011975
TRAFD1	human	HEK293	microarray	20011975
TSC2	human	HEK293	microarray	20011975
UBAC1	human	HEK293	microarray	20011975
UBXD1	human	HEK293	microarray	20011975
YWHAB	human	HEK293	microarray	20011975
ABCA12	human	MCF10a	microarray	20548947
ABCA6	human	MCF10a	microarray	20548947
ABCB6	human	MCF10a	microarray	20548947
ABL2	human	MCF10a	microarray	20548947
ACSL1	human	MCF10a	microarray	20548947
ADAM17	human	MCF10a	microarray	20548947
ADHFE1	human	MCF10a	microarray	20548947
AFF4	human	MCF10a	microarray	20548947
AHR	human	MCF10a	microarray	20548947
AHSA2	human	MCF10a	microarray	20548947
AIM1L	human	MCF10a	microarray	20548947
AKR1C1	human	MCF10a	microarray	20548947
AKR1C3	human	MCF10a	microarray	20548947
ALCAM	human	MCF10a	microarray	20548947
ALDH3A1	human	MCF10a	microarray	20548947
ALDH3B2	human	MCF10a	microarray	20548947
ALDH6A1	human	MCF10a	microarray	20548947
ALPP	human	MCF10a	microarray	20548947
ALPPL2	human	MCF10a	microarray	20548947
AMTN	human	MCF10a	microarray	20548947
AMY1A	human	MCF10a	microarray	20548947
AMY2A	human	MCF10a	microarray	20548947
AMY2B	human	MCF10a	microarray	20548947
ANG	human	MCF10a	microarray	20548947
ANP32A	human	MCF10a	microarray	20548947
APOBEC3A	human	MCF10a	microarray	20548947
APOL6	human	MCF10a	microarray	20548947
APP	human	MCF10a	microarray	20548947
AQP3	human	MCF10a	microarray	20548947
ARCN1	human	MCF10a	microarray	20548947
ARFIP1	human	MCF10a	microarray	20548947
ARHGEF7	human	MCF10a	microarray	20548947
ASPH	human	MCF10a	microarray	20548947
ATAD4	human	MCF10a	microarray	20548947
ATP6V1B1	human	MCF10a	microarray	20548947
B4GALT4	human	MCF10a	microarray	20548947
B4GALT5	human	MCF10a	microarray	20548947
BAZ2B	human	MCF10a	microarray	20548947
BBOX1	human	MCF10a	microarray	20548947
BCL2A1	human	MCF10a	microarray	20548947
BCL2L2	human	MCF10a	microarray	20548947
BDP1	human	MCF10a	microarray	20548947
BEST2	human	MCF10a	microarray	20548947
BIRC3	human	MCF10a	microarray	20548947
BLID	human	MCF10a	microarray	20548947
BLNK	human	MCF10a	microarray	20548947
BPNT1	human	MCF10a	microarray	20548947
BZW2	human	MCF10a	microarray	20548947
C10orf10	human	MCF10a	microarray	20548947
C10orf118	human	MCF10a	microarray	20548947
C10orf54	human	MCF10a	microarray	20548947
C11orf54	human	MCF10a	microarray	20548947
C11orf63	human	MCF10a	microarray	20548947
C13orf31	human	MCF10a	microarray	20548947
C14orf45	human	MCF10a	microarray	20548947
C1ORF126	human	MCF10a	microarray	20548947
C1orf58	human	MCF10a	microarray	20548947
C1R	human	MCF10a	microarray	20548947
C1S	human	MCF10a	microarray	20548947
C2orf86	human	MCF10a	microarray	20548947
C5AR1	human	MCF10a	microarray	20548947
C5orf41	human	MCF10a	microarray	20548947
C7orf60	human	MCF10a	microarray	20548947
C9orf150	human	MCF10a	microarray	20548947
CA2	human	MCF10a	microarray	20548947
CAPN3	human	MCF10a	microarray	20548947
CASC4	human	MCF10a	microarray	20548947
CASP2	human	MCF10a	microarray	20548947
CAST	human	MCF10a	microarray	20548947
CCDC144B	human	MCF10a	microarray	20548947
CCDC80	human	MCF10a	microarray	20548947
CCNL1	human	MCF10a	microarray	20548947
CD109	human	MCF10a	microarray	20548947
CD2AP	human	MCF10a	microarray	20548947
CD36	human	MCF10a	microarray	20548947
CD55	human	MCF10a	microarray	20548947
CDH1	human	MCF10a	microarray	20548947
CDH16	human	MCF10a	microarray	20548947
CDK6	human	MCF10a	microarray	20548947
CDKN1C	human	MCF10a	microarray	20548947
CEACAM1	human	MCF10a	microarray	20548947
CFB	human	MCF10a	microarray	20548947
CFLAR	human	MCF10a	microarray	20548947
CHD9	human	MCF10a	microarray	20548947
CHI3L2	human	MCF10a	microarray	20548947
CHST4	human	MCF10a	microarray	20548947
CLDN1	human	MCF10a	microarray	20548947
CLDN4	human	MCF10a	microarray	20548947
CLK4	human	MCF10a	microarray	20548947
CLU	human	MCF10a	microarray	20548947
CNOT6L	human	MCF10a	microarray	20548947
CPAMD8	human	MCF10a	microarray	20548947
CREBL2	human	MCF10a	microarray	20548947
CRIP2	human	MCF10a	microarray	20548947
CRISPLD2	human	MCF10a	microarray	20548947
CROT	human	MCF10a	microarray	20548947
CRYAB	human	MCF10a	microarray	20548947
CTSO	human	MCF10a	microarray	20548947
CXCL1	human	MCF10a	microarray	20548947
CXCL17	human	MCF10a	microarray	20548947
CYBRD1	human	MCF10a	microarray	20548947
CYP39A1	human	MCF10a	microarray	20548947
CYP4B1	human	MCF10a	microarray	20548947
CYP4F12	human	MCF10a	microarray	20548947
CYP4F2	human	MCF10a	microarray	20548947
CYP4F3	human	MCF10a	microarray	20548947
DBT	human	MCF10a	microarray	20548947
DCN	human	MCF10a	microarray	20548947
DHRS9	human	MCF10a	microarray	20548947
DNAJC10	human	MCF10a	microarray	20548947
DOC2A	human	MCF10a	microarray	20548947
DSG3	human	MCF10a	microarray	20548947
DTWD2	human	MCF10a	microarray	20548947
EAF1	human	MCF10a	microarray	20548947
EDN1	human	MCF10a	microarray	20548947
EFNA1	human	MCF10a	microarray	20548947
EFNB2	human	MCF10a	microarray	20548947
EHF	human	MCF10a	microarray	20548947
EIF4B	human	MCF10a	microarray	20548947
ELF3	human	MCF10a	microarray	20548947
EMP1	human	MCF10a	microarray	20548947
EPB41L4A	human	MCF10a	microarray	20548947
EPHB3	human	MCF10a	microarray	20548947
EXOC4	human	MCF10a	microarray	20548947
F3	human	MCF10a	microarray	20548947
FAM126A	human	MCF10a	microarray	20548947
FAM171B	human	MCF10a	microarray	20548947
FAM36A	human	MCF10a	microarray	20548947
FAM43A	human	MCF10a	microarray	20548947
FAM83E	human	MCF10a	microarray	20548947
FGFBP1	human	MCF10a	microarray	20548947
FLRT3	human	MCF10a	microarray	20548947
FOLR1	human	MCF10a	microarray	20548947
FTH1	human	MCF10a	microarray	20548947
GABRP	human	MCF10a	microarray	20548947
GALNT7	human	MCF10a	microarray	20548947
GBP2	human	MCF10a	microarray	20548947
GCNT3	human	MCF10a	microarray	20548947
GGT6	human	MCF10a	microarray	20548947
GJB4	human	MCF10a	microarray	20548947
GLT8D2	human	MCF10a	microarray	20548947
GLUD1	human	MCF10a	microarray	20548947
GLUL	human	MCF10a	microarray	20548947
GNAQ	human	MCF10a	microarray	20548947
GOLGA4	human	MCF10a	microarray	20548947
GPNMB	human	MCF10a	microarray	20548947
GPR110	human	MCF10a	microarray	20548947
GPR115	human	MCF10a	microarray	20548947
GRHL1	human	MCF10a	microarray	20548947
HEATR1	human	MCF10a	microarray	20548947
HIST1H2AC	human	MCF10a	microarray	20548947
HIST1H2BD	human	MCF10a	microarray	20548947
HIST2H2AA3	human	MCF10a	microarray	20548947
HK2	human	MCF10a	microarray	20548947
HNRNPA1L2	human	MCF10a	microarray	20548947
HPGD	human	MCF10a	microarray	20548947
HRK	human	MCF10a	microarray	20548947
HS3ST2	human	MCF10a	microarray	20548947
ID2	human	MCF10a	microarray	20548947
IDH1	human	MCF10a	microarray	20548947
IFIT1	human	MCF10a	microarray	20548947
IFRG15	human	MCF10a	microarray	20548947
IGF2BP3	human	MCF10a	microarray	20548947
IGFL2	human	MCF10a	microarray	20548947
IL1RN	human	MCF10a	microarray	20548947
IL33	human	MCF10a	microarray	20548947
IL8	human	MCF10a	microarray	20548947
IPO7	human	MCF10a	microarray	20548947
ITGB8	human	MCF10a	microarray	20548947
KIAA1024	human	MCF10a	microarray	20548947
KIAA1598	human	MCF10a	microarray	20548947
KIF5B	human	MCF10a	microarray	20548947
KLHL9	human	MCF10a	microarray	20548947
KLK10	human	MCF10a	microarray	20548947
KLK7	human	MCF10a	microarray	20548947
KLRC1	human	MCF10a	microarray	20548947
KLRC2	human	MCF10a	microarray	20548947
KLRC3	human	MCF10a	microarray	20548947
KRT10	human	MCF10a	microarray	20548947
KRT13	human	MCF10a	microarray	20548947
KRT15	human	MCF10a	microarray	20548947
KRT16	human	MCF10a	microarray	20548947
KRT23	human	MCF10a	microarray	20548947
KRT4	human	MCF10a	microarray	20548947
KRT6B	human	MCF10a	microarray	20548947
KYNU	human	MCF10a	microarray	20548947
LCN2	human	MCF10a	microarray	20548947
LEMD1	human	MCF10a	microarray	20548947
LGALS7	human	MCF10a	microarray	20548947
LGALS7B	human	MCF10a	microarray	20548947
LIPH	human	MCF10a	microarray	20548947
LMO2	human	MCF10a	microarray	20548947
LOC100129434	human	MCF10a	microarray	20548947
LOC100134869	human	MCF10a	microarray	20548947
LRP11	human	MCF10a	microarray	20548947
LY6G6C	human	MCF10a	microarray	20548947
LYPD3	human	MCF10a	microarray	20548947
LYSMD3	human	MCF10a	microarray	20548947
LYST	human	MCF10a	microarray	20548947
MACC1	human	MCF10a	microarray	20548947
MAL2	human	MCF10a	microarray	20548947
MALAT1	human	MCF10a	microarray	20548947
MAOA	human	MCF10a	microarray	20548947
MAP2	human	MCF10a	microarray	20548947
MAP3K8	human	MCF10a	microarray	20548947
MAPK10	human	MCF10a	microarray	20548947
MBTD1	human	MCF10a	microarray	20548947
MDM2	human	MCF10a	microarray	20548947
MDM4	human	MCF10a	microarray	20548947
MED18	human	MCF10a	microarray	20548947
MET	human	MCF10a	microarray	20548947
METTL7A	human	MCF10a	microarray	20548947
MME	human	MCF10a	microarray	20548947
MMP13	human	MCF10a	microarray	20548947
MMP7	human	MCF10a	microarray	20548947
MNT	human	MCF10a	microarray	20548947
MPP7	human	MCF10a	microarray	20548947
MPZL2	human	MCF10a	microarray	20548947
MPZL3	human	MCF10a	microarray	20548947
MRPL30	human	MCF10a	microarray	20548947
MTERF	human	MCF10a	microarray	20548947
MUC1	human	MCF10a	microarray	20548947
MUC16	human	MCF10a	microarray	20548947
MYPN	human	MCF10a	microarray	20548947
NARG1	human	MCF10a	microarray	20548947
NBPF10	human	MCF10a	microarray	20548947
NEBL	human	MCF10a	microarray	20548947
NEDD9	human	MCF10a	microarray	20548947
NEK7	human	MCF10a	microarray	20548947
NIACR1	human	MCF10a	microarray	20548947
NIACR2	human	MCF10a	microarray	20548947
NIPAL1	human	MCF10a	microarray	20548947
NOTCH2NL	human	MCF10a	microarray	20548947
NR6A1	human	MCF10a	microarray	20548947
OAS1	human	MCF10a	microarray	20548947
OASL	human	MCF10a	microarray	20548947
OCLN	human	MCF10a	microarray	20548947
ODF2L	human	MCF10a	microarray	20548947
OLFM4	human	MCF10a	microarray	20548947
OLFML3	human	MCF10a	microarray	20548947
OSBP2	human	MCF10a	microarray	20548947
OXTR	human	MCF10a	microarray	20548947
PARP9	human	MCF10a	microarray	20548947
PCLO	human	MCF10a	microarray	20548947
PCMTD2	human	MCF10a	microarray	20548947
PDCD4	human	MCF10a	microarray	20548947
PDPK1	human	MCF10a	microarray	20548947
PERP	human	MCF10a	microarray	20548947
PGM2L1	human	MCF10a	microarray	20548947
PHACTR3	human	MCF10a	microarray	20548947
PKD1L2	human	MCF10a	microarray	20548947
PLAT	human	MCF10a	microarray	20548947
PLCE1	human	MCF10a	microarray	20548947
POU2F3	human	MCF10a	microarray	20548947
PPP1R3B	human	MCF10a	microarray	20548947
PPTC7	human	MCF10a	microarray	20548947
PRDM1	human	MCF10a	microarray	20548947
PRPF38B	human	MCF10a	microarray	20548947
PRSS8	human	MCF10a	microarray	20548947
PSG5	human	MCF10a	microarray	20548947
PTBP2	human	MCF10a	microarray	20548947
PTGS2	human	MCF10a	microarray	20548947
PTPRG	human	MCF10a	microarray	20548947
PTPRS	human	MCF10a	microarray	20548947
RAD23B	human	MCF10a	microarray	20548947
RALGPS2	human	MCF10a	microarray	20548947
RARRES1	human	MCF10a	microarray	20548947
RASA2	human	MCF10a	microarray	20548947
RASSF5	human	MCF10a	microarray	20548947
RGPD5	human	MCF10a	microarray	20548947
RHOV	human	MCF10a	microarray	20548947
RNF128	human	MCF10a	microarray	20548947
RSPRY1	human	MCF10a	microarray	20548947
S100A7	human	MCF10a	microarray	20548947
S100A8	human	MCF10a	microarray	20548947
S100A9	human	MCF10a	microarray	20548947
SAA4	human	MCF10a	microarray	20548947
SAMD9	human	MCF10a	microarray	20548947
SAMD9L	human	MCF10a	microarray	20548947
SBSN	human	MCF10a	microarray	20548947
SCEL	human	MCF10a	microarray	20548947
SCNN1B	human	MCF10a	microarray	20548947
SCNN1G	human	MCF10a	microarray	20548947
SDCBP2	human	MCF10a	microarray	20548947
SEC31A	human	MCF10a	microarray	20548947
SEPP1	human	MCF10a	microarray	20548947
SERF1B	human	MCF10a	microarray	20548947
SERINC1	human	MCF10a	microarray	20548947
SERPINA3	human	MCF10a	microarray	20548947
SERPINB1	human	MCF10a	microarray	20548947
SERPINB13	human	MCF10a	microarray	20548947
SERPINB3	human	MCF10a	microarray	20548947
SERPINB4	human	MCF10a	microarray	20548947
SERPINB5	human	MCF10a	microarray	20548947
SET	human	MCF10a	microarray	20548947
SFRS18	human	MCF10a	microarray	20548947
SFTPD	human	MCF10a	microarray	20548947
SHC4	human	MCF10a	microarray	20548947
SLC13A3	human	MCF10a	microarray	20548947
SLC16A12	human	MCF10a	microarray	20548947
SLC25A18	human	MCF10a	microarray	20548947
SLC44A5	human	MCF10a	microarray	20548947
SLC5A1	human	MCF10a	microarray	20548947
SLC7A7	human	MCF10a	microarray	20548947
SLFN5	human	MCF10a	microarray	20548947
SNX12	human	MCF10a	microarray	20548947
SOD2	human	MCF10a	microarray	20548947
SON	human	MCF10a	microarray	20548947
SPIN4	human	MCF10a	microarray	20548947
SPIRE2	human	MCF10a	microarray	20548947
SPRR1B	human	MCF10a	microarray	20548947
SPRR2A	human	MCF10a	microarray	20548947
SPRR2E	human	MCF10a	microarray	20548947
SPTLC3	human	MCF10a	microarray	20548947
SPTY2D1	human	MCF10a	microarray	20548947
STT3B	human	MCF10a	microarray	20548947
SULT1E1	human	MCF10a	microarray	20548947
SULT2B1	human	MCF10a	microarray	20548947
SUZ12P	human	MCF10a	microarray	20548947
SYNC	human	MCF10a	microarray	20548947
SYNE2	human	MCF10a	microarray	20548947
SYTL2	human	MCF10a	microarray	20548947
TAF13	human	MCF10a	microarray	20548947
TAF15	human	MCF10a	microarray	20548947
TAP2	human	MCF10a	microarray	20548947
TBC1D23	human	MCF10a	microarray	20548947
TG	human	MCF10a	microarray	20548947
TGM1	human	MCF10a	microarray	20548947
TLR1	human	MCF10a	microarray	20548947
TM4SF1	human	MCF10a	microarray	20548947
TMEM102	human	MCF10a	microarray	20548947
TMPRSS11E	human	MCF10a	microarray	20548947
TMPRSS3	human	MCF10a	microarray	20548947
TMPRSS4	human	MCF10a	microarray	20548947
TNFSF10	human	MCF10a	microarray	20548947
TNFSF14	human	MCF10a	microarray	20548947
TNFSF15	human	MCF10a	microarray	20548947
TNNT1	human	MCF10a	microarray	20548947
TREM2	human	MCF10a	microarray	20548947
TRIM14	human	MCF10a	microarray	20548947
TRIM31	human	MCF10a	microarray	20548947
TRIM9	human	MCF10a	microarray	20548947
TROVE2	human	MCF10a	microarray	20548947
TXNIP	human	MCF10a	microarray	20548947
UBA6	human	MCF10a	microarray	20548947
UNC5A	human	MCF10a	microarray	20548947
USP53	human	MCF10a	microarray	20548947
VAMP7	human	MCF10a	microarray	20548947
VILL	human	MCF10a	microarray	20548947
VNN1	human	MCF10a	microarray	20548947
VTCN1	human	MCF10a	microarray	20548947
WDR17	human	MCF10a	microarray	20548947
WDR3	human	MCF10a	microarray	20548947
WFDC2	human	MCF10a	microarray	20548947
WFDC6	human	MCF10a	microarray	20548947
WNT4	human	MCF10a	microarray	20548947
YWHAZ	human	MCF10a	microarray	20548947
ZBTB38	human	MCF10a	microarray	20548947
ZDHHC20	human	MCF10a	microarray	20548947
ZFYVE9	human	MCF10a	microarray	20548947
ZG16B	human	MCF10a	microarray	20548947
ZNF268	human	MCF10a	microarray	20548947
ZNF28	human	MCF10a	microarray	20548947
ZNF365	human	MCF10a	microarray	20548947
ZNF430	human	MCF10a	microarray	20548947
ZNF566	human	MCF10a	microarray	20548947
ZNF573	human	MCF10a	microarray	20548947
ZNF664	human	MCF10a	microarray	20548947
ZNF750	human	MCF10a	microarray	20548947
ZNF83	human	MCF10a	microarray	20548947
GJB2	human	MCF10a:HEK293	microarray	20548947:20011975
ATL1	human	MCF10a:T47D	microarray	20548947
CKMT1B	human	MCF10a:T47D	microarray	20548947
ENOX1	human	MCF10a:T47D	microarray	20548947
FBXL15	human	MCF10a:T47D	microarray	20548947
GDAP1	human	MCF10a:T47D	microarray	20548947
LOC283174	human	MCF10a:T47D	microarray	20548947
MAPK8IP1	human	MCF10a:T47D	microarray	20548947
PCDHA6	human	MCF10a:T47D	microarray	20548947
RIMKLA	human	MCF10a:T47D	microarray	20548947
SH3GLB1	human	MCF10a:T47D	microarray	20548947
TRIM9	human	MCF10a:T47D	microarray	20548947
ACSL6	human	T47D	microarray	20548947
APBB3	human	T47D	microarray	20548947
APC2	human	T47D	microarray	20548947
BATF2	human	T47D	microarray	20548947
BCAS1	human	T47D	microarray	20548947
BCHE	human	T47D	microarray	20548947
CCDC108	human	T47D	microarray	20548947
CEACAM5	human	T47D	microarray	20548947
CHD5	human	T47D	microarray	20548947
CPLX3	human	T47D	microarray	20548947
CTNND2	human	T47D	microarray	20548947
ELOVL2	human	T47D	microarray	20548947
EPO	human	T47D	microarray	20548947
FGA	human	T47D	microarray	20548947
GABRA1	human	T47D	microarray	20548947
GUCY1A2	human	T47D	microarray	20548947
KCNH7	human	T47D	microarray	20548947
KCNQ2	human	T47D	microarray	20548947
LHFPL5	human	T47D	microarray	20548947
LOC643406	human	T47D	microarray	20548947
LRTM2	human	T47D	microarray	20548947
LYPD5	human	T47D	microarray	20548947
MANEAL	human	T47D	microarray	20548947
MAST1	human	T47D	microarray	20548947
MPP3	human	T47D	microarray	20548947
NR2F1	human	T47D	microarray	20548947
OAS2	human	T47D	microarray	20548947
P2RX5	human	T47D	microarray	20548947
PTCHD1	human	T47D	microarray	20548947
PTGER2	human	T47D	microarray	20548947
RAB39	human	T47D	microarray	20548947
RFPL1S	human	T47D	microarray	20548947
SLC26A5	human	T47D	microarray	20548947
SOX2	human	T47D	microarray	20548947
SPNS2	human	T47D	microarray	20548947
STK32B	human	T47D	microarray	20548947
SYT5	human	T47D	microarray	20548947
TUBB3	human	T47D	microarray	20548947
XKR7	human	T47D	microarray	20548947
ZSWIM5	human	T47D	microarray	20548947
41702	mouse	ESC	RNA-seq	25250711
41709	mouse	ESC	RNA-seq	25250711
1110006O17Rik	mouse	ESC	RNA-seq	25250711
1110032A13Rik	mouse	ESC	RNA-seq	25250711
1500001A10Rik	mouse	ESC	RNA-seq	25250711
1500016O10Rik	mouse	ESC	RNA-seq	25250711
1500041B16Rik	mouse	ESC	RNA-seq	25250711
1700003E16Rik	mouse	ESC	RNA-seq	25250711
1700042O10Rik	mouse	ESC	RNA-seq	25250711
1810011O10Rik	mouse	ESC	RNA-seq	25250711
1810031K17Rik	mouse	ESC	RNA-seq	25250711
2010002N04Rik	mouse	ESC	RNA-seq	25250711
2010003O18Rik	mouse	ESC	RNA-seq	25250711
2200002D01Rik	mouse	ESC	RNA-seq	25250711
2210012G02Rik	mouse	ESC	RNA-seq	25250711
2310007B03Rik	mouse	ESC	RNA-seq	25250711
2310021P13Rik	mouse	ESC	RNA-seq	25250711
2410005O16Rik	mouse	ESC	RNA-seq	25250711
2510048L02Rik	mouse	ESC	RNA-seq	25250711
2610021K21Rik	mouse	ESC	RNA-seq	25250711
2610024G14Rik	mouse	ESC	RNA-seq	25250711
2610029I01Rik	mouse	ESC	RNA-seq	25250711
2610206B13Rik	mouse	ESC	RNA-seq	25250711
2610301G19Rik	mouse	ESC	RNA-seq	25250711
2610507I01Rik	mouse	ESC	RNA-seq	25250711
2900083I11Rik	mouse	ESC	RNA-seq	25250711
3110002H16Rik	mouse	ESC	RNA-seq	25250711
4432412L15Rik	mouse	ESC	RNA-seq	25250711
4631422O05Rik	mouse	ESC	RNA-seq	25250711
4930403C10Rik	mouse	ESC	RNA-seq	25250711
4930481A15Rik	mouse	ESC	RNA-seq	25250711
4930486G11Rik	mouse	ESC	RNA-seq	25250711
4930505D03Rik	mouse	ESC	RNA-seq	25250711
4933417O08Rik	mouse	ESC	RNA-seq	25250711
5430435G22Rik	mouse	ESC	RNA-seq	25250711
5630401D24Rik	mouse	ESC	RNA-seq	25250711
5730469M10Rik	mouse	ESC	RNA-seq	25250711
6030446N20Rik	mouse	ESC	RNA-seq	25250711
6330407J23Rik	mouse	ESC	RNA-seq	25250711
6330442E10Rik	mouse	ESC	RNA-seq	25250711
6720463M24Rik	mouse	ESC	RNA-seq	25250711
8430415E04Rik	mouse	ESC	RNA-seq	25250711
9030205A07Rik	mouse	ESC	RNA-seq	25250711
9230110C19Rik	mouse	ESC	RNA-seq	25250711
9330159F19Rik	mouse	ESC	RNA-seq	25250711
9430069J07Rik	mouse	ESC	RNA-seq	25250711
9530066K23Rik	mouse	ESC	RNA-seq	25250711
9930012K11Rik	mouse	ESC	RNA-seq	25250711
A030001D20Rik	mouse	ESC	RNA-seq	25250711
A230050P20Rik	mouse	ESC	RNA-seq	25250711
A230078I05Rik	mouse	ESC	RNA-seq	25250711
A230106D06Rik	mouse	ESC	RNA-seq	25250711
A330050F15Rik	mouse	ESC	RNA-seq	25250711
A330102K23Rik	mouse	ESC	RNA-seq	25250711
A730011L01Rik	mouse	ESC	RNA-seq	25250711
A830091I15Rik	mouse	ESC	RNA-seq	25250711
A930024E05Rik	mouse	ESC	RNA-seq	25250711
AA409316	mouse	ESC	RNA-seq	25250711
AA986860	mouse	ESC	RNA-seq	25250711
Abcb6	mouse	ESC	RNA-seq	25250711
Abhd5	mouse	ESC	RNA-seq	25250711
Acbd4	mouse	ESC	RNA-seq	25250711
Acsl6	mouse	ESC	RNA-seq	25250711
Actb	mouse	ESC	RNA-seq	25250711
Actl6b	mouse	ESC	RNA-seq	25250711
Actn2	mouse	ESC	RNA-seq	25250711
Acvrl1	mouse	ESC	RNA-seq	25250711
Adamts6	mouse	ESC	RNA-seq	25250711
Adamts8	mouse	ESC	RNA-seq	25250711
Adk	mouse	ESC	RNA-seq	25250711
Adrb1	mouse	ESC	RNA-seq	25250711
Afap1l1	mouse	ESC	RNA-seq	25250711
Aff1	mouse	ESC	RNA-seq	25250711
Ahdc1	mouse	ESC	RNA-seq	25250711
Ahi1	mouse	ESC	RNA-seq	25250711
AI595406	mouse	ESC	RNA-seq	25250711
AI854703	mouse	ESC	RNA-seq	25250711
Ajap1	mouse	ESC	RNA-seq	25250711
Alg2	mouse	ESC	RNA-seq	25250711
Alk	mouse	ESC	RNA-seq	25250711
Angptl6	mouse	ESC	RNA-seq	25250711
Ank1	mouse	ESC	RNA-seq	25250711
Ankhd1	mouse	ESC	RNA-seq	25250711
Ankrd13b	mouse	ESC	RNA-seq	25250711
Ankrd35	mouse	ESC	RNA-seq	25250711
Ankrd44	mouse	ESC	RNA-seq	25250711
Ankrd56	mouse	ESC	RNA-seq	25250711
Anln	mouse	ESC	RNA-seq	25250711
Anxa1	mouse	ESC	RNA-seq	25250711
Anxa3	mouse	ESC	RNA-seq	25250711
Anxa5	mouse	ESC	RNA-seq	25250711
Ap1m2	mouse	ESC	RNA-seq	25250711
Ap3b2	mouse	ESC	RNA-seq	25250711
Apc2	mouse	ESC	RNA-seq	25250711
Apln	mouse	ESC	RNA-seq	25250711
Aplp1	mouse	ESC	RNA-seq	25250711
Aqp8	mouse	ESC	RNA-seq	25250711
Arhgap1	mouse	ESC	RNA-seq	25250711
Arid1a	mouse	ESC	RNA-seq	25250711
Arrdc4	mouse	ESC	RNA-seq	25250711
Asb1	mouse	ESC	RNA-seq	25250711
Ascl2	mouse	ESC	RNA-seq	25250711
Astn1	mouse	ESC	RNA-seq	25250711
Atf3	mouse	ESC	RNA-seq	25250711
Atp10d	mouse	ESC	RNA-seq	25250711
Atp12a	mouse	ESC	RNA-seq	25250711
Atp6v0a1	mouse	ESC	RNA-seq	25250711
Atp6v0c	mouse	ESC	RNA-seq	25250711
Atp6v0e2	mouse	ESC	RNA-seq	25250711
AU040320	mouse	ESC	RNA-seq	25250711
Axin2	mouse	ESC	RNA-seq	25250711
B3galtl	mouse	ESC	RNA-seq	25250711
B3gnt5	mouse	ESC	RNA-seq	25250711
Bag3	mouse	ESC	RNA-seq	25250711
BC022687	mouse	ESC	RNA-seq	25250711
BC023892	mouse	ESC	RNA-seq	25250711
BC030046	mouse	ESC	RNA-seq	25250711
BC033915	mouse	ESC	RNA-seq	25250711
BC036313	mouse	ESC	RNA-seq	25250711
BC042720	mouse	ESC	RNA-seq	25250711
BC043118	mouse	ESC	RNA-seq	25250711
BC064078	mouse	ESC	RNA-seq	25250711
BC066135	mouse	ESC	RNA-seq	25250711
Bcam	mouse	ESC	RNA-seq	25250711
Bcat2	mouse	ESC	RNA-seq	25250711
Bcl2l1	mouse	ESC	RNA-seq	25250711
Bcl2l12	mouse	ESC	RNA-seq	25250711
Bdnf	mouse	ESC	RNA-seq	25250711
Best2	mouse	ESC	RNA-seq	25250711
Bex2	mouse	ESC	RNA-seq	25250711
Bin1	mouse	ESC	RNA-seq	25250711
Bmp1	mouse	ESC	RNA-seq	25250711
Bnipl	mouse	ESC	RNA-seq	25250711
Brsk2	mouse	ESC	RNA-seq	25250711
Brunol6	mouse	ESC	RNA-seq	25250711
Bsn	mouse	ESC	RNA-seq	25250711
Btn2a2	mouse	ESC	RNA-seq	25250711
C030003D03Rik	mouse	ESC	RNA-seq	25250711
C030006K11Rik	mouse	ESC	RNA-seq	25250711
C030014K22Rik	mouse	ESC	RNA-seq	25250711
C030039L03Rik	mouse	ESC	RNA-seq	25250711
C230030N03Rik	mouse	ESC	RNA-seq	25250711
C79127	mouse	ESC	RNA-seq	25250711
C920025E04Rik	mouse	ESC	RNA-seq	25250711
Cabp1	mouse	ESC	RNA-seq	25250711
Cachd1	mouse	ESC	RNA-seq	25250711
Cacna1b	mouse	ESC	RNA-seq	25250711
Cacnb1	mouse	ESC	RNA-seq	25250711
Cacng3	mouse	ESC	RNA-seq	25250711
Cadm3	mouse	ESC	RNA-seq	25250711
Calml4	mouse	ESC	RNA-seq	25250711
Camk2a	mouse	ESC	RNA-seq	25250711
Camk2n2	mouse	ESC	RNA-seq	25250711
Capn12	mouse	ESC	RNA-seq	25250711
Capn2	mouse	ESC	RNA-seq	25250711
Car2	mouse	ESC	RNA-seq	25250711
Car3	mouse	ESC	RNA-seq	25250711
Casq1	mouse	ESC	RNA-seq	25250711
Ccdc109b	mouse	ESC	RNA-seq	25250711
Ccdc114	mouse	ESC	RNA-seq	25250711
Ccdc28b	mouse	ESC	RNA-seq	25250711
Ccdc64	mouse	ESC	RNA-seq	25250711
Ccdc65	mouse	ESC	RNA-seq	25250711
Ccl25	mouse	ESC	RNA-seq	25250711
Ccnjl	mouse	ESC	RNA-seq	25250711
Ccny	mouse	ESC	RNA-seq	25250711
Cd14	mouse	ESC	RNA-seq	25250711
Cd300e	mouse	ESC	RNA-seq	25250711
Cdc14b	mouse	ESC	RNA-seq	25250711
Cdcp1	mouse	ESC	RNA-seq	25250711
Cdh10	mouse	ESC	RNA-seq	25250711
Cdh13	mouse	ESC	RNA-seq	25250711
Cdh2	mouse	ESC	RNA-seq	25250711
Cdh9	mouse	ESC	RNA-seq	25250711
Cdk5r1	mouse	ESC	RNA-seq	25250711
Cdk5r2	mouse	ESC	RNA-seq	25250711
Cdkn1c	mouse	ESC	RNA-seq	25250711
Cdx1	mouse	ESC	RNA-seq	25250711
Cdx2	mouse	ESC	RNA-seq	25250711
Ceacam19	mouse	ESC	RNA-seq	25250711
Cebpd	mouse	ESC	RNA-seq	25250711
Cecr6	mouse	ESC	RNA-seq	25250711
Celsr3	mouse	ESC	RNA-seq	25250711
Chga	mouse	ESC	RNA-seq	25250711
Chgb	mouse	ESC	RNA-seq	25250711
Chit1	mouse	ESC	RNA-seq	25250711
Chka	mouse	ESC	RNA-seq	25250711
Chrd	mouse	ESC	RNA-seq	25250711
Chrm4	mouse	ESC	RNA-seq	25250711
Chrna3	mouse	ESC	RNA-seq	25250711
Chrnb2	mouse	ESC	RNA-seq	25250711
Cited2	mouse	ESC	RNA-seq	25250711
Ckmt1	mouse	ESC	RNA-seq	25250711
Clip3	mouse	ESC	RNA-seq	25250711
Clnk	mouse	ESC	RNA-seq	25250711
Cnnm1	mouse	ESC	RNA-seq	25250711
Cntfr	mouse	ESC	RNA-seq	25250711
Col22a1	mouse	ESC	RNA-seq	25250711
Col5a3	mouse	ESC	RNA-seq	25250711
Colec12	mouse	ESC	RNA-seq	25250711
Commd6	mouse	ESC	RNA-seq	25250711
Cox18	mouse	ESC	RNA-seq	25250711
Cpe	mouse	ESC	RNA-seq	25250711
Cplx1	mouse	ESC	RNA-seq	25250711
Cplx3	mouse	ESC	RNA-seq	25250711
Crb2	mouse	ESC	RNA-seq	25250711
Crip2	mouse	ESC	RNA-seq	25250711
Crlf1	mouse	ESC	RNA-seq	25250711
Crmp1	mouse	ESC	RNA-seq	25250711
Csf1	mouse	ESC	RNA-seq	25250711
Csmd2	mouse	ESC	RNA-seq	25250711
Cspg4	mouse	ESC	RNA-seq	25250711
Ctgf	mouse	ESC	RNA-seq	25250711
Ctsc	mouse	ESC	RNA-seq	25250711
Cubn	mouse	ESC	RNA-seq	25250711
Cyp11a1	mouse	ESC	RNA-seq	25250711
Cyp1b1	mouse	ESC	RNA-seq	25250711
Cyp27b1	mouse	ESC	RNA-seq	25250711
Cyp4f14	mouse	ESC	RNA-seq	25250711
Cyr61	mouse	ESC	RNA-seq	25250711
Cysltr2	mouse	ESC	RNA-seq	25250711
D10Ertd610e	mouse	ESC	RNA-seq	25250711
D130029J02Rik	mouse	ESC	RNA-seq	25250711
D17H6S53E	mouse	ESC	RNA-seq	25250711
D1Bwg1363e	mouse	ESC	RNA-seq	25250711
D2hgdh	mouse	ESC	RNA-seq	25250711
D930028F11Rik	mouse	ESC	RNA-seq	25250711
Dab2	mouse	ESC	RNA-seq	25250711
Dapk1	mouse	ESC	RNA-seq	25250711
Dbc1	mouse	ESC	RNA-seq	25250711
Dcdc2a	mouse	ESC	RNA-seq	25250711
Dci	mouse	ESC	RNA-seq	25250711
Ddah1	mouse	ESC	RNA-seq	25250711
Ddx25	mouse	ESC	RNA-seq	25250711
Def6	mouse	ESC	RNA-seq	25250711
Dhrs4	mouse	ESC	RNA-seq	25250711
Dhrs7	mouse	ESC	RNA-seq	25250711
Diras1	mouse	ESC	RNA-seq	25250711
Dis3	mouse	ESC	RNA-seq	25250711
Disp2	mouse	ESC	RNA-seq	25250711
Dlx3	mouse	ESC	RNA-seq	25250711
Dmrt1	mouse	ESC	RNA-seq	25250711
Dnajc9	mouse	ESC	RNA-seq	25250711
Dner	mouse	ESC	RNA-seq	25250711
Dnmt3a	mouse	ESC	RNA-seq	25250711
Drd2	mouse	ESC	RNA-seq	25250711
Dtx3l	mouse	ESC	RNA-seq	25250711
Dusp2	mouse	ESC	RNA-seq	25250711
Dusp6	mouse	ESC	RNA-seq	25250711
Dvl1	mouse	ESC	RNA-seq	25250711
E030010N08Rik	mouse	ESC	RNA-seq	25250711
E130309D14Rik	mouse	ESC	RNA-seq	25250711
E2f2	mouse	ESC	RNA-seq	25250711
Echdc2	mouse	ESC	RNA-seq	25250711
Edg6	mouse	ESC	RNA-seq	25250711
Edn1	mouse	ESC	RNA-seq	25250711
Efcab4b	mouse	ESC	RNA-seq	25250711
Efemp1	mouse	ESC	RNA-seq	25250711
EG434215	mouse	ESC	RNA-seq	25250711
EG620592	mouse	ESC	RNA-seq	25250711
EG623131	mouse	ESC	RNA-seq	25250711
EG625514	mouse	ESC	RNA-seq	25250711
EG628061	mouse	ESC	RNA-seq	25250711
EG665044	mouse	ESC	RNA-seq	25250711
Egfr	mouse	ESC	RNA-seq	25250711
Egr4	mouse	ESC	RNA-seq	25250711
Ehbp1l1	mouse	ESC	RNA-seq	25250711
Ehd2	mouse	ESC	RNA-seq	25250711
Elmod1	mouse	ESC	RNA-seq	25250711
Elovl2	mouse	ESC	RNA-seq	25250711
Enpp2	mouse	ESC	RNA-seq	25250711
Epha1	mouse	ESC	RNA-seq	25250711
Ermp1	mouse	ESC	RNA-seq	25250711
Esd	mouse	ESC	RNA-seq	25250711
Etl4	mouse	ESC	RNA-seq	25250711
Ext1	mouse	ESC	RNA-seq	25250711
Extl1	mouse	ESC	RNA-seq	25250711
Eya1	mouse	ESC	RNA-seq	25250711
Fbln5	mouse	ESC	RNA-seq	25250711
Fbxl16	mouse	ESC	RNA-seq	25250711
Fbxo44	mouse	ESC	RNA-seq	25250711
Fer1l3	mouse	ESC	RNA-seq	25250711
Fgd2	mouse	ESC	RNA-seq	25250711
Fgf12	mouse	ESC	RNA-seq	25250711
Fgf15	mouse	ESC	RNA-seq	25250711
Fgf17	mouse	ESC	RNA-seq	25250711
Fgf18	mouse	ESC	RNA-seq	25250711
Fgfbp1	mouse	ESC	RNA-seq	25250711
Fgfbp3	mouse	ESC	RNA-seq	25250711
Fgg	mouse	ESC	RNA-seq	25250711
Fgl1	mouse	ESC	RNA-seq	25250711
Fkbp10	mouse	ESC	RNA-seq	25250711
Flg	mouse	ESC	RNA-seq	25250711
Flywch2	mouse	ESC	RNA-seq	25250711
Fndc1	mouse	ESC	RNA-seq	25250711
Foxj1	mouse	ESC	RNA-seq	25250711
Foxn4	mouse	ESC	RNA-seq	25250711
Foxred2	mouse	ESC	RNA-seq	25250711
Fst	mouse	ESC	RNA-seq	25250711
Fuca1	mouse	ESC	RNA-seq	25250711
Fut11	mouse	ESC	RNA-seq	25250711
Fut2	mouse	ESC	RNA-seq	25250711
Fv1	mouse	ESC	RNA-seq	25250711
Fxyd6	mouse	ESC	RNA-seq	25250711
Gabbr2	mouse	ESC	RNA-seq	25250711
Gabrb3	mouse	ESC	RNA-seq	25250711
Gabrd	mouse	ESC	RNA-seq	25250711
Gale	mouse	ESC	RNA-seq	25250711
Galnt3	mouse	ESC	RNA-seq	25250711
Galnt9	mouse	ESC	RNA-seq	25250711
Garnl4	mouse	ESC	RNA-seq	25250711
Gata6	mouse	ESC	RNA-seq	25250711
Gbx2	mouse	ESC	RNA-seq	25250711
Gcdh	mouse	ESC	RNA-seq	25250711
Gdap1l1	mouse	ESC	RNA-seq	25250711
Gipc2	mouse	ESC	RNA-seq	25250711
Glra2	mouse	ESC	RNA-seq	25250711
Gm1045	mouse	ESC	RNA-seq	25250711
Gm129	mouse	ESC	RNA-seq	25250711
Gm1614	mouse	ESC	RNA-seq	25250711
Gm50	mouse	ESC	RNA-seq	25250711
Gm792	mouse	ESC	RNA-seq	25250711
Gm879	mouse	ESC	RNA-seq	25250711
Gm996	mouse	ESC	RNA-seq	25250711
Gna14	mouse	ESC	RNA-seq	25250711
Gng4	mouse	ESC	RNA-seq	25250711
Gnptg	mouse	ESC	RNA-seq	25250711
Gpa33	mouse	ESC	RNA-seq	25250711
Gpr158	mouse	ESC	RNA-seq	25250711
Gpr4	mouse	ESC	RNA-seq	25250711
Gprin1	mouse	ESC	RNA-seq	25250711
Gpx2	mouse	ESC	RNA-seq	25250711
Grb10	mouse	ESC	RNA-seq	25250711
Grhl2	mouse	ESC	RNA-seq	25250711
Gria4	mouse	ESC	RNA-seq	25250711
Grik3	mouse	ESC	RNA-seq	25250711
Grin2c	mouse	ESC	RNA-seq	25250711
Grk6	mouse	ESC	RNA-seq	25250711
Gsx1	mouse	ESC	RNA-seq	25250711
H2-D1	mouse	ESC	RNA-seq	25250711
H2-T23	mouse	ESC	RNA-seq	25250711
Habp2	mouse	ESC	RNA-seq	25250711
Hagh	mouse	ESC	RNA-seq	25250711
Haghl	mouse	ESC	RNA-seq	25250711
Hal	mouse	ESC	RNA-seq	25250711
Hapln3	mouse	ESC	RNA-seq	25250711
Hapln4	mouse	ESC	RNA-seq	25250711
Hcn3	mouse	ESC	RNA-seq	25250711
Hdac3	mouse	ESC	RNA-seq	25250711
Hddc3	mouse	ESC	RNA-seq	25250711
Hivep2	mouse	ESC	RNA-seq	25250711
Hmga1	mouse	ESC	RNA-seq	25250711
Hnf1b	mouse	ESC	RNA-seq	25250711
Hoxa1	mouse	ESC	RNA-seq	25250711
Hpca	mouse	ESC	RNA-seq	25250711
Hrh3	mouse	ESC	RNA-seq	25250711
Hrnr	mouse	ESC	RNA-seq	25250711
Hspa1l	mouse	ESC	RNA-seq	25250711
Hspb2	mouse	ESC	RNA-seq	25250711
Hunk	mouse	ESC	RNA-seq	25250711
Id1	mouse	ESC	RNA-seq	25250711
Id2	mouse	ESC	RNA-seq	25250711
Id3	mouse	ESC	RNA-seq	25250711
Ifitm3	mouse	ESC	RNA-seq	25250711
Igfals	mouse	ESC	RNA-seq	25250711
Igfbp3	mouse	ESC	RNA-seq	25250711
Igsf21	mouse	ESC	RNA-seq	25250711
Igsf9	mouse	ESC	RNA-seq	25250711
Il24	mouse	ESC	RNA-seq	25250711
Ina	mouse	ESC	RNA-seq	25250711
Inpp5f	mouse	ESC	RNA-seq	25250711
Insm1	mouse	ESC	RNA-seq	25250711
Insm2	mouse	ESC	RNA-seq	25250711
Iqsec3	mouse	ESC	RNA-seq	25250711
Irs3	mouse	ESC	RNA-seq	25250711
Isg20l1	mouse	ESC	RNA-seq	25250711
Itga3	mouse	ESC	RNA-seq	25250711
Itga8	mouse	ESC	RNA-seq	25250711
Itgam	mouse	ESC	RNA-seq	25250711
Itgb4	mouse	ESC	RNA-seq	25250711
Itpr2	mouse	ESC	RNA-seq	25250711
Ivns1abp	mouse	ESC	RNA-seq	25250711
Josd2	mouse	ESC	RNA-seq	25250711
Jph4	mouse	ESC	RNA-seq	25250711
Junb	mouse	ESC	RNA-seq	25250711
Kcnb1	mouse	ESC	RNA-seq	25250711
Kcnc1	mouse	ESC	RNA-seq	25250711
Kcnh6	mouse	ESC	RNA-seq	25250711
Kcnh8	mouse	ESC	RNA-seq	25250711
Kcnj14	mouse	ESC	RNA-seq	25250711
Kcnj3	mouse	ESC	RNA-seq	25250711
Kcnk12	mouse	ESC	RNA-seq	25250711
Kcnk3	mouse	ESC	RNA-seq	25250711
Kcns2	mouse	ESC	RNA-seq	25250711
Kcnt1	mouse	ESC	RNA-seq	25250711
Kctd11	mouse	ESC	RNA-seq	25250711
Kif5a	mouse	ESC	RNA-seq	25250711
Kifc3	mouse	ESC	RNA-seq	25250711
Klb	mouse	ESC	RNA-seq	25250711
Klf12	mouse	ESC	RNA-seq	25250711
Klf5	mouse	ESC	RNA-seq	25250711
Klhdc4	mouse	ESC	RNA-seq	25250711
Klhdc8a	mouse	ESC	RNA-seq	25250711
Kremen2	mouse	ESC	RNA-seq	25250711
Krt14	mouse	ESC	RNA-seq	25250711
L1cam	mouse	ESC	RNA-seq	25250711
Lama3	mouse	ESC	RNA-seq	25250711
Lamb3	mouse	ESC	RNA-seq	25250711
Lef1	mouse	ESC	RNA-seq	25250711
Letm2	mouse	ESC	RNA-seq	25250711
Letmd1	mouse	ESC	RNA-seq	25250711
Lhfpl4	mouse	ESC	RNA-seq	25250711
Lin28b	mouse	ESC	RNA-seq	25250711
Lix1	mouse	ESC	RNA-seq	25250711
Lmna	mouse	ESC	RNA-seq	25250711
Lmo4	mouse	ESC	RNA-seq	25250711
Lmtk2	mouse	ESC	RNA-seq	25250711
Lnx1	mouse	ESC	RNA-seq	25250711
Lnx2	mouse	ESC	RNA-seq	25250711
LOC100039489	mouse	ESC	RNA-seq	25250711
LOC100040611	mouse	ESC	RNA-seq	25250711
LOC100042514	mouse	ESC	RNA-seq	25250711
LOC100042659	mouse	ESC	RNA-seq	25250711
LOC100043424	mouse	ESC	RNA-seq	25250711
LOC100043780	mouse	ESC	RNA-seq	25250711
LOC100043876	mouse	ESC	RNA-seq	25250711
LOC433082	mouse	ESC	RNA-seq	25250711
LOC433368	mouse	ESC	RNA-seq	25250711
LOC547127	mouse	ESC	RNA-seq	25250711
LOC620695	mouse	ESC	RNA-seq	25250711
LOC665298	mouse	ESC	RNA-seq	25250711
LOC667034	mouse	ESC	RNA-seq	25250711
Loxl4	mouse	ESC	RNA-seq	25250711
Lrp11	mouse	ESC	RNA-seq	25250711
Lrp1b	mouse	ESC	RNA-seq	25250711
Lrrc24	mouse	ESC	RNA-seq	25250711
Lrrc58	mouse	ESC	RNA-seq	25250711
Lrrfip1	mouse	ESC	RNA-seq	25250711
Ltbp4	mouse	ESC	RNA-seq	25250711
Lysmd2	mouse	ESC	RNA-seq	25250711
Madd	mouse	ESC	RNA-seq	25250711
Mal	mouse	ESC	RNA-seq	25250711
Manba	mouse	ESC	RNA-seq	25250711
Map2k1ip1	mouse	ESC	RNA-seq	25250711
Mapk11	mouse	ESC	RNA-seq	25250711
Mapk8ip1	mouse	ESC	RNA-seq	25250711
Mapk8ip2	mouse	ESC	RNA-seq	25250711
Mast1	mouse	ESC	RNA-seq	25250711
Matn4	mouse	ESC	RNA-seq	25250711
Mbd2	mouse	ESC	RNA-seq	25250711
Mbnl2	mouse	ESC	RNA-seq	25250711
Mccc1	mouse	ESC	RNA-seq	25250711
Meis1	mouse	ESC	RNA-seq	25250711
Metrnl	mouse	ESC	RNA-seq	25250711
Mex3b	mouse	ESC	RNA-seq	25250711
Mlkl	mouse	ESC	RNA-seq	25250711
Mmp14	mouse	ESC	RNA-seq	25250711
Mmp24	mouse	ESC	RNA-seq	25250711
Mterfd2	mouse	ESC	RNA-seq	25250711
Mtmr11	mouse	ESC	RNA-seq	25250711
Mxra8	mouse	ESC	RNA-seq	25250711
N6amt2	mouse	ESC	RNA-seq	25250711
Naprt1	mouse	ESC	RNA-seq	25250711
Napsa	mouse	ESC	RNA-seq	25250711
Ncan	mouse	ESC	RNA-seq	25250711
Ndufa12	mouse	ESC	RNA-seq	25250711
Nefh	mouse	ESC	RNA-seq	25250711
Nefl	mouse	ESC	RNA-seq	25250711
Nefm	mouse	ESC	RNA-seq	25250711
Neurog3	mouse	ESC	RNA-seq	25250711
Nfkb1	mouse	ESC	RNA-seq	25250711
Nkx6-1	mouse	ESC	RNA-seq	25250711
Nkx6-2	mouse	ESC	RNA-seq	25250711
Nkx6-3	mouse	ESC	RNA-seq	25250711
Nlrp6	mouse	ESC	RNA-seq	25250711
Nlrp9b	mouse	ESC	RNA-seq	25250711
Nmnat2	mouse	ESC	RNA-seq	25250711
Nostrin	mouse	ESC	RNA-seq	25250711
Npas1	mouse	ESC	RNA-seq	25250711
Npas4	mouse	ESC	RNA-seq	25250711
Npdc1	mouse	ESC	RNA-seq	25250711
Nppb	mouse	ESC	RNA-seq	25250711
Nptx2	mouse	ESC	RNA-seq	25250711
Nrg1	mouse	ESC	RNA-seq	25250711
Nrgn	mouse	ESC	RNA-seq	25250711
Nrip1	mouse	ESC	RNA-seq	25250711
Nrip3	mouse	ESC	RNA-seq	25250711
Nrsn1	mouse	ESC	RNA-seq	25250711
Nrxn1	mouse	ESC	RNA-seq	25250711
Nt5e	mouse	ESC	RNA-seq	25250711
Ntsr2	mouse	ESC	RNA-seq	25250711
Nucb2	mouse	ESC	RNA-seq	25250711
Obfc1	mouse	ESC	RNA-seq	25250711
Obfc2b	mouse	ESC	RNA-seq	25250711
Onecut2	mouse	ESC	RNA-seq	25250711
Oprm1	mouse	ESC	RNA-seq	25250711
ORF28	mouse	ESC	RNA-seq	25250711
Osbpl7	mouse	ESC	RNA-seq	25250711
Osmr	mouse	ESC	RNA-seq	25250711
Otud7a	mouse	ESC	RNA-seq	25250711
Pam	mouse	ESC	RNA-seq	25250711
Paqr4	mouse	ESC	RNA-seq	25250711
Paqr8	mouse	ESC	RNA-seq	25250711
Pax5	mouse	ESC	RNA-seq	25250711
Pcdha4	mouse	ESC	RNA-seq	25250711
Pclo	mouse	ESC	RNA-seq	25250711
Pcsk1	mouse	ESC	RNA-seq	25250711
Pcsk2	mouse	ESC	RNA-seq	25250711
Pde2a	mouse	ESC	RNA-seq	25250711
Pdgfra	mouse	ESC	RNA-seq	25250711
Pdgfrb	mouse	ESC	RNA-seq	25250711
Pdhb	mouse	ESC	RNA-seq	25250711
Pdlim2	mouse	ESC	RNA-seq	25250711
Pdpn	mouse	ESC	RNA-seq	25250711
Pdzd2	mouse	ESC	RNA-seq	25250711
Pea15a	mouse	ESC	RNA-seq	25250711
Per2	mouse	ESC	RNA-seq	25250711
Pex2	mouse	ESC	RNA-seq	25250711
Phf21b	mouse	ESC	RNA-seq	25250711
Phlda1	mouse	ESC	RNA-seq	25250711
Phyhd1	mouse	ESC	RNA-seq	25250711
Phyhipl	mouse	ESC	RNA-seq	25250711
Pias3	mouse	ESC	RNA-seq	25250711
Piwil4	mouse	ESC	RNA-seq	25250711
Pkp3	mouse	ESC	RNA-seq	25250711
Plaur	mouse	ESC	RNA-seq	25250711
Plek	mouse	ESC	RNA-seq	25250711
Plek2	mouse	ESC	RNA-seq	25250711
Pllp	mouse	ESC	RNA-seq	25250711
Pogk	mouse	ESC	RNA-seq	25250711
Poli	mouse	ESC	RNA-seq	25250711
Pon2	mouse	ESC	RNA-seq	25250711
Pou2f3	mouse	ESC	RNA-seq	25250711
Ppfia3	mouse	ESC	RNA-seq	25250711
Ppl	mouse	ESC	RNA-seq	25250711
Ppm1e	mouse	ESC	RNA-seq	25250711
Ppp1r13l	mouse	ESC	RNA-seq	25250711
Prlhr	mouse	ESC	RNA-seq	25250711
Prmt8	mouse	ESC	RNA-seq	25250711
Procr	mouse	ESC	RNA-seq	25250711
Prodh	mouse	ESC	RNA-seq	25250711
Prss23	mouse	ESC	RNA-seq	25250711
Psd	mouse	ESC	RNA-seq	25250711
Pstpip2	mouse	ESC	RNA-seq	25250711
Ptchd2	mouse	ESC	RNA-seq	25250711
Ptges	mouse	ESC	RNA-seq	25250711
Ptpn13	mouse	ESC	RNA-seq	25250711
Ptpn9	mouse	ESC	RNA-seq	25250711
Ptprn	mouse	ESC	RNA-seq	25250711
Ptprn2	mouse	ESC	RNA-seq	25250711
Pttg1	mouse	ESC	RNA-seq	25250711
Pwwp2	mouse	ESC	RNA-seq	25250711
Pxmp3	mouse	ESC	RNA-seq	25250711
Qpctl	mouse	ESC	RNA-seq	25250711
Qsox2	mouse	ESC	RNA-seq	25250711
Rab17	mouse	ESC	RNA-seq	25250711
Rab25	mouse	ESC	RNA-seq	25250711
Rab28	mouse	ESC	RNA-seq	25250711
Rab39	mouse	ESC	RNA-seq	25250711
Rab3c	mouse	ESC	RNA-seq	25250711
Ramp2	mouse	ESC	RNA-seq	25250711
Rasef	mouse	ESC	RNA-seq	25250711
Rasip1	mouse	ESC	RNA-seq	25250711
Rbm44	mouse	ESC	RNA-seq	25250711
Reep2	mouse	ESC	RNA-seq	25250711
Rell2	mouse	ESC	RNA-seq	25250711
Rem2	mouse	ESC	RNA-seq	25250711
Repin1	mouse	ESC	RNA-seq	25250711
Rerg	mouse	ESC	RNA-seq	25250711
Resp18	mouse	ESC	RNA-seq	25250711
Rfx4	mouse	ESC	RNA-seq	25250711
Rgs16	mouse	ESC	RNA-seq	25250711
Rgs17	mouse	ESC	RNA-seq	25250711
Rgs7	mouse	ESC	RNA-seq	25250711
Rhbdf1	mouse	ESC	RNA-seq	25250711
Rhbdl3	mouse	ESC	RNA-seq	25250711
Rhd	mouse	ESC	RNA-seq	25250711
Rhobtb2	mouse	ESC	RNA-seq	25250711
Ric3	mouse	ESC	RNA-seq	25250711
Rims2	mouse	ESC	RNA-seq	25250711
Rnaset2a	mouse	ESC	RNA-seq	25250711
Rnmtl1	mouse	ESC	RNA-seq	25250711
Rnps1	mouse	ESC	RNA-seq	25250711
Rom1	mouse	ESC	RNA-seq	25250711
Rph3a	mouse	ESC	RNA-seq	25250711
Rpl3	mouse	ESC	RNA-seq	25250711
Rpl34	mouse	ESC	RNA-seq	25250711
Rprml	mouse	ESC	RNA-seq	25250711
Rps3a	mouse	ESC	RNA-seq	25250711
Rptn	mouse	ESC	RNA-seq	25250711
Rtbdn	mouse	ESC	RNA-seq	25250711
Rtn2	mouse	ESC	RNA-seq	25250711
Rtp3	mouse	ESC	RNA-seq	25250711
Rundc3a	mouse	ESC	RNA-seq	25250711
Runx1	mouse	ESC	RNA-seq	25250711
S100a11	mouse	ESC	RNA-seq	25250711
S100a7a	mouse	ESC	RNA-seq	25250711
Scap	mouse	ESC	RNA-seq	25250711
Scg2	mouse	ESC	RNA-seq	25250711
Scg3	mouse	ESC	RNA-seq	25250711
Scg5	mouse	ESC	RNA-seq	25250711
Scgn	mouse	ESC	RNA-seq	25250711
Scn3b	mouse	ESC	RNA-seq	25250711
Scp2	mouse	ESC	RNA-seq	25250711
Scrt1	mouse	ESC	RNA-seq	25250711
Sct	mouse	ESC	RNA-seq	25250711
Sec14l5	mouse	ESC	RNA-seq	25250711
Sema7a	mouse	ESC	RNA-seq	25250711
Sez6	mouse	ESC	RNA-seq	25250711
Sez6l2	mouse	ESC	RNA-seq	25250711
Sfxn4	mouse	ESC	RNA-seq	25250711
Sgcb	mouse	ESC	RNA-seq	25250711
Sh3bp5l	mouse	ESC	RNA-seq	25250711
Sh3gl3	mouse	ESC	RNA-seq	25250711
Sirt7	mouse	ESC	RNA-seq	25250711
Skil	mouse	ESC	RNA-seq	25250711
Skiv2l	mouse	ESC	RNA-seq	25250711
Slc12a5	mouse	ESC	RNA-seq	25250711
Slc30a2	mouse	ESC	RNA-seq	25250711
Slc40a1	mouse	ESC	RNA-seq	25250711
Slc44a2	mouse	ESC	RNA-seq	25250711
Slc4a2	mouse	ESC	RNA-seq	25250711
Slc5a5	mouse	ESC	RNA-seq	25250711
Slc6a14	mouse	ESC	RNA-seq	25250711
Slc7a14	mouse	ESC	RNA-seq	25250711
Slc7a2	mouse	ESC	RNA-seq	25250711
Slc7a7	mouse	ESC	RNA-seq	25250711
Slco5a1	mouse	ESC	RNA-seq	25250711
Slfn5	mouse	ESC	RNA-seq	25250711
Slitrk5	mouse	ESC	RNA-seq	25250711
Slpi	mouse	ESC	RNA-seq	25250711
Smarcd3	mouse	ESC	RNA-seq	25250711
Smpd3	mouse	ESC	RNA-seq	25250711
Snai3	mouse	ESC	RNA-seq	25250711
Snap25	mouse	ESC	RNA-seq	25250711
Snx1	mouse	ESC	RNA-seq	25250711
Snx9	mouse	ESC	RNA-seq	25250711
Sorbs3	mouse	ESC	RNA-seq	25250711
Sp5	mouse	ESC	RNA-seq	25250711
Spire2	mouse	ESC	RNA-seq	25250711
Spna1	mouse	ESC	RNA-seq	25250711
Spred1	mouse	ESC	RNA-seq	25250711
Spred3	mouse	ESC	RNA-seq	25250711
Sprr2a	mouse	ESC	RNA-seq	25250711
Srgn	mouse	ESC	RNA-seq	25250711
St8sia3	mouse	ESC	RNA-seq	25250711
Steap1	mouse	ESC	RNA-seq	25250711
Steap2	mouse	ESC	RNA-seq	25250711
Stk32c	mouse	ESC	RNA-seq	25250711
Stmn3	mouse	ESC	RNA-seq	25250711
Stx1a	mouse	ESC	RNA-seq	25250711
Stxbp5l	mouse	ESC	RNA-seq	25250711
Sult4a1	mouse	ESC	RNA-seq	25250711
Synj1	mouse	ESC	RNA-seq	25250711
Synpo2l	mouse	ESC	RNA-seq	25250711
Syp	mouse	ESC	RNA-seq	25250711
Syt4	mouse	ESC	RNA-seq	25250711
Syt6	mouse	ESC	RNA-seq	25250711
T	mouse	ESC	RNA-seq	25250711
Tacstd1	mouse	ESC	RNA-seq	25250711
Tagap1	mouse	ESC	RNA-seq	25250711
Tap1	mouse	ESC	RNA-seq	25250711
Tbc1d2	mouse	ESC	RNA-seq	25250711
Tbkbp1	mouse	ESC	RNA-seq	25250711
Tbx20	mouse	ESC	RNA-seq	25250711
Tcam1	mouse	ESC	RNA-seq	25250711
Tcea3	mouse	ESC	RNA-seq	25250711
Tcerg1l	mouse	ESC	RNA-seq	25250711
Tcf23	mouse	ESC	RNA-seq	25250711
Tchh	mouse	ESC	RNA-seq	25250711
Tcte2	mouse	ESC	RNA-seq	25250711
Tdrd1	mouse	ESC	RNA-seq	25250711
Tead3	mouse	ESC	RNA-seq	25250711
Tgfb3	mouse	ESC	RNA-seq	25250711
Tgfbi	mouse	ESC	RNA-seq	25250711
Tgfbr2	mouse	ESC	RNA-seq	25250711
Tgm1	mouse	ESC	RNA-seq	25250711
Tha1	mouse	ESC	RNA-seq	25250711
Them4	mouse	ESC	RNA-seq	25250711
Thpo	mouse	ESC	RNA-seq	25250711
Timp2	mouse	ESC	RNA-seq	25250711
Tmcc3	mouse	ESC	RNA-seq	25250711
Tmem128	mouse	ESC	RNA-seq	25250711
Tmem130	mouse	ESC	RNA-seq	25250711
Tmem145	mouse	ESC	RNA-seq	25250711
Tmem181	mouse	ESC	RNA-seq	25250711
Tmem22	mouse	ESC	RNA-seq	25250711
Tmem58	mouse	ESC	RNA-seq	25250711
Tmem79	mouse	ESC	RNA-seq	25250711
Tmem88	mouse	ESC	RNA-seq	25250711
Tmem90a	mouse	ESC	RNA-seq	25250711
Tmhs	mouse	ESC	RNA-seq	25250711
Tmprss13	mouse	ESC	RNA-seq	25250711
Tnfrsf13c	mouse	ESC	RNA-seq	25250711
Tnfrsf19	mouse	ESC	RNA-seq	25250711
Tnrc4	mouse	ESC	RNA-seq	25250711
Tob2	mouse	ESC	RNA-seq	25250711
Top1	mouse	ESC	RNA-seq	25250711
Tor3a	mouse	ESC	RNA-seq	25250711
Tox	mouse	ESC	RNA-seq	25250711
Tppp	mouse	ESC	RNA-seq	25250711
Trim9	mouse	ESC	RNA-seq	25250711
Ttc28	mouse	ESC	RNA-seq	25250711
Ttc9b	mouse	ESC	RNA-seq	25250711
Ttll1	mouse	ESC	RNA-seq	25250711
Twist2	mouse	ESC	RNA-seq	25250711
Txnip	mouse	ESC	RNA-seq	25250711
Unc13a	mouse	ESC	RNA-seq	25250711
Upk2	mouse	ESC	RNA-seq	25250711
Ushbp1	mouse	ESC	RNA-seq	25250711
Vgf	mouse	ESC	RNA-seq	25250711
Vstm2l	mouse	ESC	RNA-seq	25250711
Vwa1	mouse	ESC	RNA-seq	25250711
Wdr17	mouse	ESC	RNA-seq	25250711
Wnt3	mouse	ESC	RNA-seq	25250711
Wscd2	mouse	ESC	RNA-seq	25250711
Xirp2	mouse	ESC	RNA-seq	25250711
Xkr4	mouse	ESC	RNA-seq	25250711
Xkr7	mouse	ESC	RNA-seq	25250711
Xylt1	mouse	ESC	RNA-seq	25250711
Zdhhc22	mouse	ESC	RNA-seq	25250711
Zfhx4	mouse	ESC	RNA-seq	25250711
Zfp113	mouse	ESC	RNA-seq	25250711
Zfp213	mouse	ESC	RNA-seq	25250711
Zfp36	mouse	ESC	RNA-seq	25250711
Zfp423	mouse	ESC	RNA-seq	25250711
Zfp467	mouse	ESC	RNA-seq	25250711
Zfp61	mouse	ESC	RNA-seq	25250711
Zfp672	mouse	ESC	RNA-seq	25250711
Zfp677	mouse	ESC	RNA-seq	25250711
Zfp703	mouse	ESC	RNA-seq	25250711
Zfp94	mouse	ESC	RNA-seq	25250711
Zfyve19	mouse	ESC	RNA-seq	25250711
Znhit1	mouse	ESC	RNA-seq	25250711
Zswim6	mouse	ESC	RNA-seq	25250711

## Sheet: Table S8
Diseases	Acronym	Database	Number of Genes	Genes
Alzheimer's Disease	AD	Brainspan	178	A2M, ACE, ACTA1, ACTA2, ACTB, ACTBL2, ACTC1, ACTG1, ACTG2, ACTR2, ADAM10, ADAM17, ADAM9, APBA1, APBA2, APBA3, APBB1, APBB2, APBB3, APH1A, APH1B, APP, BACE1, BACE2, BLMH, CACNA1C, CACNA1D, CACNA1F, CACNA1S, CACNB1, CACNB2, CACNB3, CACNB4, CD44, CDH1, CDH3, CHRFAM7A, CHRM1, CHRM2, CHRM3, CHRM4, CHRM5, CHRNA7, CTNNA1, CTNNA2, CTNNA3, CTNNB1, DBN1, DVL1, DVL2, DVL3, ERBB4, ERN1, ERN2, FURIN, FZD1, FZ…
Amyotrophic Lateral Sclerosis	ALS	GHR+	23	ALS2, ANG, ATXN2, C9orf72, CHMP2B, DCTN1, ERBB4, FIG4, FUS, HNRNPA1, NEFH, OPTN, PFN1, PRPH, SETX, SIGMAR1, SMN1, SOD1, SPG11, TARDBP, UBQLN2, VAPB, VCP
Autism Spectrum Disorder	ASD	Brainspan	91	AC008687.1, ACCN1, ADAM23, ADCYAP1, ADRA2A, ADRA2B, AGAP1, AHI1, ASL, ATP10A, AUTS2, CA3, CACNA1C, CADPS2, CEP290, CHRNA3, CUX1, DCX, DDC, DHCR7, DLX1, DLX5, DVL1, DYX1C1-CCPG1, EN2, EXT1, FOXP2, FYN, GABRA2, GABRA4, GABRA5, GABRA6, GABRB1, GABRG1, GABRG3, GABRP, GABRR1, GABRR2, GLO1, GLRA1, GLRA2, GLRA3, GLRB, GRINL1A, GRM6, GRM8, GRPR, HTR7, ID2, INPP1, KCNN3, LARGE, LRP8, LRRN3, MBP, MECP2, ME…
Huntington's Disease	HD	Brainspan	155	ACTA1, ACTA2, ACTB, ACTBL2, ACTC1, ACTG1, ACTG2, ACTR2, ACTR3, ACTR3B, ACTR3C, AKT1, AKT2, AKT3, AP2A1, AP2A2, APAF1, ARF1, ARF3, ARF4, ARF5, ARF6, ARFIP1, ARFIP2, ARL1, ARL4A, ARL4C, ARL4D, ARL8A, ARL8B, ARPC1B, ARPC5, ARPC5L, BAX, BDNF, CAPN1, CAPN10, CAPN11, CAPN12, CAPN13, CAPN2, CAPN3, CAPN5, CAPN6, CAPN7, CAPN9, CAPNS1, CASP3, CASP6, CASP8, CDC42, CLTA, CLTB, CREBBP, CRYZ, CYC1, CYFIP1, CYF…
Housekeeping Genes	HKG	PMID: 12850439	566	A2LP, AATF, ABL1, ACAT2, ACTB, ACTG1, ACTN4, ACVRL1, ADAM15, ADAR, ADD1, ADRBK1, AES, AF038169, AFG3L2, AGPAT1, AIF1, AKR1A1, ALDOA, ALDOC, ALTE, ANAPC5, ANP32B, ANXA2, ANXA6, AP1B1, AP2M1, AP2S1, API5, APLP2, APOBEC3C, ARAF1, ARF1, ARF3, ARF4, ARF5, ARHA, ARHGAP1, ARHGDIA, ARHGEF7, ARL2, ARMET, ARPC2, ARPC3, ARPC4, ASE-1, ATF4, ATP5A1, ATP5D, ATP5G1, ATP5G3, ATP5H, ATP5I, ATP5J2, ATP5O, ATP6IP1,…
Intellectual Disability	ID	Brainspan	36	ACTB, AGTR2, AHI1, AMMECR1, ARHGEF6, ATP6AP2, ATRX, CA2, CC2D1A, CDKL5, CLN8, CRBN, CTNND2, DBN1, DLG3, FGD1, FMR1, FTSJ1, GDI1, IGBP1, IGF1, IL1RAPL1, KDM5C, MECP2, OPHN1, PAK3, PDHX, PHF8, PRSS12, PVALB, RPS6KA3, SMS, UBE3A, ZDHHC15, ZNF41, ZNF674
Neurodegenerative Diseases	ND	Brainspan	53	AATF, ABCD1, ACHE, ADORA2A, AGRN, APLP1, APLP2, APOC1, BAD, BAX, BCHE, BCL2, BCL2L1, BDNF, BSN, CASP1, CASP3, CASP7, CASP8, CDK5, CDK5R1, CDK5R2, CHRNA7, CSNK1D, CTSB, ESR1, FGF14, FGF2, GAP43, GFAP, GRB2, IL1B, INSR, LRP1, LRRC15, MAOB, MAPK1, NEFH, NGF, NGFR, NPY, PQBP1, PRKCG, S100B, SGK1, SLC1A1, SNCG, SOD1, SYP, TGFB1, TTR, VLDLR, WFS1
Oxidative Stress	OS	Brainspan	60	ALPK1, ATF2, BCL2, DDIT3, DUPD1, DUSP1, DUSP10, DUSP12, DUSP13, DUSP14, DUSP15, DUSP16, DUSP18, DUSP19, DUSP2, DUSP21, DUSP22, DUSP26, DUSP27, DUSP28, DUSP3, DUSP4, DUSP5, DUSP6, DUSP7, DUSP8, DUSP9, EEF2K, ELK1, JMJD7-PLA2G4B, JUN, MAP2K3, MAP2K4, MAP2K6, MAP3K2, MAP3K3, MAP3K4, MAPK10, MAPK11, MAPK12, MAPK13, MAPK14, MAPK8, MAPK9, MAPKAPK2, MAPKAPK3, MAPKAPK5, MAX, MEF2A, MEF2C, MKNK1, MKNK2, M…
Parkinson's Disease	PD	Brainspan	106	ADRBK1, ADRBK2, ATP1A3, BLK, BTRC, CASK, CCNE1, CCNE2, CSK, CSNK1A1, CSNK1A1L, CSNK1D, CSNK1E, CSNK1G1, CSNK1G2, CSNK1G3, CSNK2A1, CSNK2A2, CSNK2B, CUL1, DBH, ELK1, FBXW11, FGR, FRK, FYN, GPR37, GPR37L1, HCK, HSPA1B, HSPA1L, HSPA2, HSPA5, HSPA6, HSPA8, HSPA9, HTRA2, LCK, LRRK2, MAPK1, MAPK10, MAPK11, MAPK12, MAPK13, MAPK14, MAPK15, MAPK3, MAPK7, MAPK8, MAPK9, MPP1, NDUFV2, NR4A2, PAH, PARK2, PARK…
Schizophrenia	SZ	Brainspan	49	ACTN2, AKT1, ANKHD1, APOL1, APOL2, APOL4, ATF4, ATF5, ATF7IP, CCDC141, CHRNA7, CIT, COMT, DAO, DAOA, DISC1, DRD1, DRD3, DTNBP1, ERBB3, ERBB4, FEZ1, HTR2A, ITSN1, MAP1A, NDE1, NDEL1, NPAS3, NRG1, PAFAH1B1, PCNT, PDE4B, PDLIM5, PLXNA2, PPP1R1B, PPP3CA, PPP3CC, PRODH, PVALB, RANBP9, RASSF7, RGS4, RTN4R, SLC17A7, SPTBN4, SYN2, SYNE1, TAAR6, TNF
